# Supplementary material for: Bis(diallyl­benzimidazolium) tetra­bromidocuprate(II)
Source: Acta Crystallogr Sect E Struct Rep Online. 2008 Jul 26;64(Pt 8):m1075. doi: 10.1107/S1600536808023039 (PMC2961985; doi:10.1107/S1600536808023039)
Supplement: Supplementary file 1 [file e-64-m1075-sup1.cif]

##############################################################################
###                                                                        ###
###        Electronic paper (Acta Crystallographica Section E)             ###
###                                                                        ###
##############################################################################
#                                                                            #
# This CIF contains the data in a paper accepted for publication in Acta     #
# Crystallographica Section E. It conforms to the requirements of Notes      #
# for Authors for Section E, and has been peer reviewed under the auspices   #
# of the IUCr Commission on Journals.                                        #
#                                                                            #
# Full details of the Crystallographic Information File format               #
# are given in the paper "The Crystallographic Information File (CIF):       #
# a New Standard Archive File for Crystallography" by S. R. Hall, F. H.      #
# Allen and I. D. Brown [Acta Cryst. (1991), A47, 655-685].                  #
#                                                                            #
# The current version of the core CIF dictionary is obtainable from          #
# ftp://ftp.iucr.org/pub/cif_core.dic. The current version number is 2.4.    #
#                                                                            #
# Software is freely available for graphical display of the structure(s) in  #
# this CIF.  For information consult the CIF home page http://www.iucr.org/  #
# cif/home.html                                                              #
#                                                                            #
# This file may be used for bona fide research purposes within the           #
# scientific community so long as proper attribution is given to the journal # 
# article from which it was obtained.                                        #
#                                                                            #
##############################################################################
                                             
data_I
_audit_creation_method     'WinGX routine CIF_UPDATE'
_chemical_name_systematic
;
Bis(diallylbenzimidazolium) tetrabromidocuprate(II)
;
_chemical_formula_moiety     '2C13 H15 N2 + , Br4 Cu 2-'
_chemical_formula_sum     'C26 H30 Br4 Cu N4'
_chemical_formula_iupac     '(C13 H15 N2)2 [Cu Br4]'
_chemical_formula_weight     781.69
_symmetry_cell_setting     monoclinic
_symmetry_space_group_name_H-M     'P 21/n'
_symmetry_space_group_name_Hall     '-P 2yn'
loop_
    _symmetry_equiv_pos_as_xyz
    'x, y, z'
    '-x+1/2, y+1/2, -z+1/2'
    '-x, -y, -z'
    'x-1/2, -y-1/2, z-1/2'
_cell_length_a     10.8619(7)
_cell_length_b     15.3447(7)
_cell_length_c     18.3282(10)
_cell_angle_alpha     90
_cell_angle_beta     105.451(2)
_cell_angle_gamma     90
_cell_volume     2944.4(3)
_cell_formula_units_Z     4
_cell_measurement_reflns_used     8643
_cell_measurement_theta_min     1.758
_cell_measurement_theta_max     28.865
_cell_measurement_temperature     200
_exptl_crystal_description     chunk
_exptl_crystal_colour     black
_exptl_crystal_size_max     0.12
_exptl_crystal_size_mid     0.09
_exptl_crystal_size_min     0.07
_exptl_crystal_density_diffrn     1.763
_exptl_crystal_density_method     'not measured'
_exptl_crystal_F_000     1532
_exptl_absorpt_coefficient_mu     6.192
_exptl_absorpt_correction_type     multi-scan
_exptl_absorpt_process_details     '(Blessing, 1995)'
_exptl_absorpt_correction_T_min     0.522
_exptl_absorpt_correction_T_max     0.639
_diffrn_radiation_type     MoK\a
_diffrn_radiation_wavelength     0.71069
_diffrn_measurement_device     'Rigaku Mercury CCD'
_diffrn_measurement_method     dtprofit.ref
_diffrn_reflns_number     24051
_diffrn_reflns_av_R_equivalents     0.0518
_diffrn_reflns_theta_min     1.76
_diffrn_reflns_theta_max     29.46
_diffrn_reflns_theta_full     25
_diffrn_measured_fraction_theta_max     0.81
_diffrn_measured_fraction_theta_full     0.973
_diffrn_reflns_limit_h_min     -15
_diffrn_reflns_limit_h_max     15
_diffrn_reflns_limit_k_min     -21
_diffrn_reflns_limit_k_max     21
_diffrn_reflns_limit_l_min     -25
_diffrn_reflns_limit_l_max     25
_reflns_number_total     6609
_reflns_number_gt     4956
_reflns_threshold_expression     I>2\s(I)
_refine_ls_structure_factor_coef     Fsqd
_refine_ls_matrix_type     full
_refine_ls_R_factor_all     0.0925
_refine_ls_R_factor_gt     0.0654
_refine_ls_wR_factor_gt     0.1229
_refine_ls_wR_factor_ref     0.1356
_refine_ls_goodness_of_fit_ref     1.208
_refine_ls_restrained_S_all     1.208
_refine_ls_number_reflns     6609
_refine_ls_number_parameters     316
_refine_ls_number_restraints     0
_refine_ls_hydrogen_treatment     constr
_refine_ls_weighting_scheme     calc
_refine_ls_weighting_details
        'calc w = 1/[\s^2^(Fo^2^)+(0.0337P)^2^+3.822P] where P=(Fo^2^+2Fc^2^)/3'
_atom_sites_solution_hydrogens     geom
_atom_sites_solution_primary     direct
_atom_sites_solution_secondary     difmap
_refine_ls_shift/su_max     0.000
_refine_ls_shift/su_mean     0.000
_refine_diff_density_max     1.025
_refine_diff_density_min     -0.540
_refine_ls_extinction_method     none
_refine_ls_extinction_coef     ?
loop_
    _atom_type_symbol
    _atom_type_description
    _atom_type_scat_dispersion_real
    _atom_type_scat_dispersion_imag
    _atom_type_scat_source
    Cu Cu 0.3201 1.2651 'International Tables Vol C Tables 4.2.6.8 and 6.1.1.4'
    N N 0.0061 0.0033 'International Tables Vol C Tables 4.2.6.8 and 6.1.1.4'
    C C 0.0033 0.0016 'International Tables Vol C Tables 4.2.6.8 and 6.1.1.4'
    H H 0 0 'International Tables Vol C Tables 4.2.6.8 and 6.1.1.4'
    Br Br -0.2901 2.4595 'International Tables Vol C Tables 4.2.6.8 and 6.1.1.4'
_computing_data_collection     'CrystalClear (Rigaku, 2001)'
_computing_cell_refinement     'CrystalClear (Rigaku, 2001)'
_computing_data_reduction     'CrystalClear (Rigaku, 2001)'
_computing_structure_solution     'SIR92 (Altomare <i>et al.</i>,  1993)'
_computing_structure_refinement     'SHELXL97 (Sheldrick, 2008)'
_computing_molecular_graphics     'DIAMOND (Brandenburg & Berndt, 1999)'
_computing_publication_material
;
WinGX (Farrugia, 1999) and enCIFer (Allen <i>et al.</i>,  2004)
;
loop_
    _atom_site_type_symbol
    _atom_site_label
    _atom_site_fract_x
    _atom_site_fract_y
    _atom_site_fract_z
    _atom_site_U_iso_or_equiv
    _atom_site_adp_type
    _atom_site_calc_flag
    _atom_site_refinement_flags
    _atom_site_occupancy
    _atom_site_disorder_assembly
    _atom_site_disorder_group
    Br Br1 -0.00902(7) 0.69985(4) 0.39870(4) 0.0588(2) Uani d . 1 . .
    Br Br2 0.08214(7) 0.78208(5) 0.22471(4) 0.05540(19) Uani d . 1 . .
    Br Br3 0.28719(7) 0.88041(5) 0.39572(4) 0.0670(2) Uani d . 1 . .
    Br Br4 -0.04726(7) 0.93993(5) 0.37629(4) 0.0606(2) Uani d . 1 . .
    Cu Cu1 0.08067(7) 0.82226(5) 0.34949(4) 0.0479(2) Uani d . 1 . .
    N N1 0.1331(5) 1.0593(3) 0.1875(3) 0.0506(13) Uani d . 1 . .
    N N2 -0.0731(5) 1.0430(3) 0.1659(3) 0.0450(12) Uani d . 1 . .
    N N3 0.6672(5) 0.6752(3) 0.1157(3) 0.0500(13) Uani d . 1 . .
    N N4 0.4599(5) 0.6754(4) 0.0790(3) 0.0596(15) Uani d . 1 . .
    C C1 0.0793(7) 1.0878(4) 0.1133(4) 0.0498(15) Uani d . 1 . .
    C C2 0.1342(7) 1.1211(4) 0.0586(4) 0.0595(18) Uani d . 1 . .
    H H2 0.2218 1.1294 0.0679 0.071 Uiso calc R 1 . .
    C C3 0.0514(8) 1.1407(4) -0.0092(4) 0.0654(19) Uani d . 1 . .
    H H3 0.0841 1.1630 -0.0473 0.078 Uiso calc R 1 . .
    C C4 -0.0790(8) 1.1290(4) -0.0241(4) 0.0633(19) Uani d . 1 . .
    H H4 -0.1306 1.1428 -0.0719 0.076 Uiso calc R 1 . .
    C C5 -0.1354(7) 1.0974(4) 0.0303(4) 0.0578(17) Uani d . 1 . .
    H H5 -0.2232 1.0906 0.0211 0.069 Uiso calc R 1 . .
    C C6 -0.0509(6) 1.0766(4) 0.0994(3) 0.0472(14) Uani d . 1 . .
    C C7 0.0392(6) 1.0332(4) 0.2152(4) 0.0501(15) Uani d . 1 . .
    H H7 0.0507 1.0106 0.2636 0.060 Uiso calc R 1 . .
    C C8 -0.1982(6) 1.0191(4) 0.1768(4) 0.0524(15) Uani d . 1 . .
    H H8A -0.2591 1.0653 0.1573 0.063 Uiso calc R 1 . .
    H H8B -0.1908 1.0128 0.2304 0.063 Uiso calc R 1 . .
    C C9 -0.2457(7) 0.9362(4) 0.1373(4) 0.0599(17) Uani d . 1 . .
    H H9 -0.2002 0.8855 0.1547 0.072 Uiso calc R 1 . .
    C C10 -0.3459(8) 0.9295(6) 0.0805(5) 0.084(3) Uani d . 1 . .
    H H10A -0.3936 0.9789 0.0618 0.101 Uiso calc R 1 . .
    H H10B -0.3702 0.8755 0.0585 0.101 Uiso calc R 1 . .
    C C11 0.2709(7) 1.0506(5) 0.2243(4) 0.0643(18) Uani d . 1 . .
    H H11A 0.2847 1.0497 0.2788 0.077 Uiso calc R 1 . .
    H H11B 0.3159 1.1005 0.2115 0.077 Uiso calc R 1 . .
    C C12 0.3226(7) 0.9698(5) 0.2000(4) 0.0636(18) Uani d . 1 . .
    H H12 0.2953 0.9167 0.2144 0.076 Uiso calc R 1 . .
    C C13 0.4048(8) 0.9693(5) 0.1592(5) 0.090(3) Uani d . 1 . .
    H H13A 0.4336 1.0216 0.1440 0.108 Uiso calc R 1 . .
    H H13B 0.4345 0.9166 0.1454 0.108 Uiso calc R 1 . .
    C C14 0.6251(6) 0.7068(4) 0.1764(3) 0.0474(14) Uani d . 1 . .
    C C15 0.6927(7) 0.7363(4) 0.2464(4) 0.0602(18) Uani d . 1 . .
    H H15 0.7815 0.7380 0.2613 0.072 Uiso calc R 1 . .
    C C16 0.6190(9) 0.7634(5) 0.2931(4) 0.070(2) Uani d . 1 . .
    H H16 0.6601 0.7836 0.3413 0.085 Uiso calc R 1 . .
    C C17 0.4853(9) 0.7619(4) 0.2712(4) 0.064(2) Uani d . 1 . .
    H H17 0.4406 0.7801 0.3052 0.077 Uiso calc R 1 . .
    C C18 0.4193(7) 0.7341(4) 0.2007(4) 0.0624(19) Uani d . 1 . .
    H H18 0.3305 0.7338 0.1856 0.075 Uiso calc R 1 . .
    C C19 0.4916(7) 0.7064(4) 0.1530(4) 0.0526(16) Uani d . 1 . .
    C C20 0.5660(6) 0.6565(4) 0.0598(3) 0.0524(15) Uani d . 1 . .
    H H20 0.5688 0.6333 0.0134 0.063 Uiso calc R 1 . .
    C C21 0.7995(6) 0.6605(5) 0.1136(4) 0.0594(17) Uani d . 1 . .
    H H21A 0.8490 0.7126 0.1315 0.071 Uiso calc R 1 . .
    H H21B 0.8010 0.6510 0.0615 0.071 Uiso calc R 1 . .
    C C22 0.8619(8) 0.5839(6) 0.1607(6) 0.081(2) Uani d . 1 . .
    H H22 0.8817 0.5904 0.2130 0.098 Uiso calc R 1 . .
    C C23 0.8892(9) 0.5139(7) 0.1368(7) 0.118(4) Uani d . 1 . .
    H H23A 0.8713 0.5043 0.0849 0.142 Uiso calc R 1 . .
    H H23B 0.9277 0.4704 0.1705 0.142 Uiso calc R 1 . .
    C C24 0.3253(8) 0.6751(6) 0.0274(4) 0.086(3) Uani d . 1 . .
    H H24A 0.2850 0.7308 0.0305 0.103 Uiso calc R 1 . .
    H H24B 0.3280 0.6664 -0.0246 0.103 Uiso calc R 1 . .
    C C25 0.2548(10) 0.6089(6) 0.0486(4) 0.094(3) Uani d . 1 . .
    H H25 0.2907 0.5541 0.0613 0.112 Uiso calc R 1 . .
    C C26 0.1296(8) 0.6254(7) 0.0506(6) 0.105(3) Uani d . 1 . .
    H H26A 0.0941 0.6803 0.0379 0.126 Uiso calc R 1 . .
    H H26B 0.0816 0.5815 0.0647 0.126 Uiso calc R 1 . .
loop_
    _atom_site_aniso_label
    _atom_site_aniso_U_11
    _atom_site_aniso_U_22
    _atom_site_aniso_U_33
    _atom_site_aniso_U_12
    _atom_site_aniso_U_13
    _atom_site_aniso_U_23
    Br1 0.0615(4) 0.0512(4) 0.0634(5) -0.0018(3) 0.0158(3) 0.0067(3)
    Br2 0.0578(4) 0.0624(4) 0.0460(4) -0.0059(3) 0.0139(3) -0.0070(3)
    Br3 0.0574(4) 0.0742(5) 0.0679(5) -0.0087(4) 0.0143(4) -0.0175(4)
    Br4 0.0731(5) 0.0568(4) 0.0580(4) 0.0202(3) 0.0283(4) 0.0101(3)
    Cu1 0.0519(5) 0.0441(4) 0.0485(5) 0.0020(3) 0.0150(4) -0.0008(3)
    N1 0.051(3) 0.046(3) 0.056(3) -0.003(2) 0.016(3) -0.006(2)
    N2 0.048(3) 0.045(3) 0.045(3) 0.000(2) 0.019(2) 0.003(2)
    N3 0.049(3) 0.057(3) 0.043(3) -0.003(2) 0.010(2) 0.001(2)
    N4 0.047(3) 0.090(4) 0.043(3) -0.006(3) 0.012(3) -0.004(3)
    C1 0.066(4) 0.036(3) 0.049(4) 0.001(3) 0.019(3) -0.001(3)
    C2 0.069(5) 0.048(4) 0.073(5) 0.002(3) 0.040(4) 0.002(3)
    C3 0.087(6) 0.051(4) 0.068(5) 0.005(4) 0.037(4) 0.013(3)
    C4 0.092(6) 0.050(4) 0.050(4) 0.011(4) 0.022(4) 0.010(3)
    C5 0.065(4) 0.051(4) 0.058(4) 0.002(3) 0.017(4) 0.004(3)
    C6 0.062(4) 0.039(3) 0.044(4) 0.003(3) 0.018(3) 0.003(3)
    C7 0.060(4) 0.046(3) 0.045(4) 0.004(3) 0.016(3) -0.001(3)
    C8 0.048(4) 0.062(4) 0.050(4) 0.001(3) 0.019(3) 0.006(3)
    C9 0.061(4) 0.052(4) 0.070(5) -0.003(3) 0.025(4) 0.000(3)
    C10 0.082(6) 0.095(7) 0.081(6) -0.023(5) 0.034(5) -0.015(5)
    C11 0.061(4) 0.064(5) 0.067(5) -0.006(4) 0.015(4) 0.000(4)
    C12 0.054(4) 0.055(4) 0.083(5) -0.002(3) 0.022(4) 0.011(4)
    C13 0.095(7) 0.062(5) 0.132(8) 0.006(5) 0.062(6) 0.022(5)
    C14 0.054(4) 0.042(3) 0.046(4) 0.002(3) 0.014(3) 0.005(3)
    C15 0.073(5) 0.059(4) 0.045(4) -0.008(4) 0.010(4) -0.001(3)
    C16 0.106(7) 0.054(4) 0.046(4) -0.001(4) 0.010(4) -0.007(3)
    C17 0.105(6) 0.043(4) 0.052(5) 0.010(4) 0.034(4) 0.000(3)
    C18 0.071(5) 0.062(4) 0.060(5) 0.019(4) 0.027(4) 0.012(3)
    C19 0.060(4) 0.051(4) 0.046(4) -0.001(3) 0.013(3) 0.005(3)
    C20 0.050(4) 0.068(4) 0.038(3) -0.004(3) 0.009(3) -0.006(3)
    C21 0.045(4) 0.065(4) 0.071(5) -0.008(3) 0.020(3) 0.008(3)
    C22 0.066(5) 0.076(6) 0.116(7) 0.005(4) 0.048(5) 0.010(5)
    C23 0.070(6) 0.089(7) 0.184(11) -0.007(6) 0.013(7) -0.002(7)
    C24 0.089(7) 0.108(7) 0.064(5) -0.010(5) 0.025(5) -0.002(5)
    C25 0.120(8) 0.082(6) 0.067(6) -0.016(6) 0.004(5) -0.015(5)
    C26 0.056(5) 0.120(8) 0.145(9) -0.019(5) 0.039(6) -0.031(7)
_geom_special_details
;
All e.s.d.'s (except the e.s.d. in the dihedral angle between two l.s. planes)
are estimated using the full covariance matrix. The cell e.s.d.'s are taken
into account individually in the estimation of e.s.d.'s in distances, angles
and torsion angles; correlations between e.s.d.'s in cell parameters are only
used when they are defined by crystal symmetry. An approximate (isotropic)
treatment of cell e.s.d.'s is used for estimating e.s.d.'s involving l.s.
planes.
;
loop_
    _geom_bond_atom_site_label_1
    _geom_bond_atom_site_label_2
    _geom_bond_site_symmetry_2
    _geom_bond_distance
    _geom_bond_publ_flag
    Br1 Cu1 . 2.3999(10) ?
    Br2 Cu1 . 2.3728(9) ?
    Br3 Cu1 . 2.3524(11) ?
    Br4 Cu1 . 2.4074(10) ?
    N1 C7 . 1.317(8) ?
    N1 C1 . 1.400(8) ?
    N1 C11 . 1.474(8) ?
    N2 C7 . 1.319(8) ?
    N2 C6 . 1.402(7) ?
    N2 C8 . 1.472(7) ?
    N3 C20 . 1.319(7) ?
    N3 C14 . 1.397(8) ?
    N3 C21 . 1.465(8) ?
    N4 C20 . 1.323(8) ?
    N4 C19 . 1.392(8) ?
    N4 C24 . 1.515(10) ?
    C1 C6 . 1.379(9) ?
    C1 C2 . 1.392(8) ?
    C2 C3 . 1.360(10) ?
    C2 H2 . 0.9300 ?
    C3 C4 . 1.381(10) ?
    C3 H3 . 0.9300 ?
    C4 C5 . 1.389(9) ?
    C4 H4 . 0.9300 ?
    C5 C6 . 1.388(9) ?
    C5 H5 . 0.9300 ?
    C7 H7 . 0.9300 ?
    C8 C9 . 1.486(9) ?
    C8 H8A . 0.9700 ?
    C8 H8B . 0.9700 ?
    C9 C10 . 1.294(10) ?
    C9 H9 . 0.9300 ?
    C10 H10A . 0.9300 ?
    C10 H10B . 0.9300 ?
    C11 C12 . 1.477(9) ?
    C11 H11A . 0.9700 ?
    C11 H11B . 0.9700 ?
    C12 C13 . 1.308(10) ?
    C12 H12 . 0.9300 ?
    C13 H13A . 0.9300 ?
    C13 H13B . 0.9300 ?
    C14 C15 . 1.375(9) ?
    C14 C19 . 1.399(9) ?
    C15 C16 . 1.382(10) ?
    C15 H15 . 0.9300 ?
    C16 C17 . 1.400(11) ?
    C16 H16 . 0.9300 ?
    C17 C18 . 1.368(10) ?
    C17 H17 . 0.9300 ?
    C18 C19 . 1.389(9) ?
    C18 H18 . 0.9300 ?
    C20 H20 . 0.9300 ?
    C21 C22 . 1.510(10) ?
    C21 H21A . 0.9700 ?
    C21 H21B . 0.9700 ?
    C22 C23 . 1.226(12) ?
    C22 H22 . 0.9300 ?
    C23 H23A . 0.9300 ?
    C23 H23B . 0.9300 ?
    C24 C25 . 1.388(11) ?
    C24 H24A . 0.9700 ?
    C24 H24B . 0.9700 ?
    C25 C26 . 1.393(12) ?
    C25 H25 . 0.9300 ?
    C26 H26A . 0.9300 ?
    C26 H26B . 0.9300 ?
loop_
    _geom_angle_atom_site_label_1
    _geom_angle_atom_site_label_2
    _geom_angle_atom_site_label_3
    _geom_angle_site_symmetry_1
    _geom_angle_site_symmetry_3
    _geom_angle
    _geom_angle_publ_flag
    Br3 Cu1 Br2 . . 101.25(4) ?
    Br3 Cu1 Br1 . . 127.24(4) ?
    Br2 Cu1 Br1 . . 105.46(4) ?
    Br3 Cu1 Br4 . . 100.89(4) ?
    Br2 Cu1 Br4 . . 122.96(4) ?
    Br1 Cu1 Br4 . . 101.31(4) ?
    C7 N1 C1 . . 107.7(5) ?
    C7 N1 C11 . . 126.3(6) ?
    C1 N1 C11 . . 125.7(6) ?
    C7 N2 C6 . . 107.2(5) ?
    C7 N2 C8 . . 126.7(5) ?
    C6 N2 C8 . . 126.1(5) ?
    C20 N3 C14 . . 108.2(5) ?
    C20 N3 C21 . . 124.5(5) ?
    C14 N3 C21 . . 127.3(5) ?
    C20 N4 C19 . . 109.1(6) ?
    C20 N4 C24 . . 126.7(6) ?
    C19 N4 C24 . . 123.8(6) ?
    C6 C1 C2 . . 121.8(6) ?
    C6 C1 N1 . . 106.5(5) ?
    C2 C1 N1 . . 131.7(7) ?
    C3 C2 C1 . . 115.7(7) ?
    C3 C2 H2 . . 122.2 ?
    C1 C2 H2 . . 122.2 ?
    C2 C3 C4 . . 123.1(7) ?
    C2 C3 H3 . . 118.4 ?
    C4 C3 H3 . . 118.4 ?
    C3 C4 C5 . . 121.9(7) ?
    C3 C4 H4 . . 119.1 ?
    C5 C4 H4 . . 119.1 ?
    C6 C5 C4 . . 115.1(7) ?
    C6 C5 H5 . . 122.4 ?
    C4 C5 H5 . . 122.4 ?
    C1 C6 C5 . . 122.4(6) ?
    C1 C6 N2 . . 106.9(5) ?
    C5 C6 N2 . . 130.7(6) ?
    N1 C7 N2 . . 111.8(6) ?
    N1 C7 H7 . . 124.1 ?
    N2 C7 H7 . . 124.1 ?
    N2 C8 C9 . . 111.1(5) ?
    N2 C8 H8A . . 109.4 ?
    C9 C8 H8A . . 109.4 ?
    N2 C8 H8B . . 109.4 ?
    C9 C8 H8B . . 109.4 ?
    H8A C8 H8B . . 108.0 ?
    C10 C9 C8 . . 124.5(7) ?
    C10 C9 H9 . . 117.7 ?
    C8 C9 H9 . . 117.7 ?
    C9 C10 H10A . . 120.0 ?
    C9 C10 H10B . . 120.0 ?
    H10A C10 H10B . . 120.0 ?
    N1 C11 C12 . . 111.1(6) ?
    N1 C11 H11A . . 109.4 ?
    C12 C11 H11A . . 109.4 ?
    N1 C11 H11B . . 109.4 ?
    C12 C11 H11B . . 109.4 ?
    H11A C11 H11B . . 108.0 ?
    C13 C12 C11 . . 123.4(7) ?
    C13 C12 H12 . . 118.3 ?
    C11 C12 H12 . . 118.3 ?
    C12 C13 H13A . . 120.0 ?
    C12 C13 H13B . . 120.0 ?
    H13A C13 H13B . . 120.0 ?
    C15 C14 N3 . . 130.6(6) ?
    C15 C14 C19 . . 122.7(6) ?
    N3 C14 C19 . . 106.7(5) ?
    C14 C15 C16 . . 115.1(7) ?
    C14 C15 H15 . . 122.5 ?
    C16 C15 H15 . . 122.5 ?
    C15 C16 C17 . . 123.0(7) ?
    C15 C16 H16 . . 118.5 ?
    C17 C16 H16 . . 118.5 ?
    C18 C17 C16 . . 121.3(7) ?
    C18 C17 H17 . . 119.4 ?
    C16 C17 H17 . . 119.4 ?
    C17 C18 C19 . . 116.6(7) ?
    C17 C18 H18 . . 121.7 ?
    C19 C18 H18 . . 121.7 ?
    C18 C19 N4 . . 133.2(7) ?
    C18 C19 C14 . . 121.3(6) ?
    N4 C19 C14 . . 105.5(6) ?
    N3 C20 N4 . . 110.5(6) ?
    N3 C20 H20 . . 124.7 ?
    N4 C20 H20 . . 124.7 ?
    N3 C21 C22 . . 113.5(5) ?
    N3 C21 H21A . . 108.9 ?
    C22 C21 H21A . . 108.9 ?
    N3 C21 H21B . . 108.9 ?
    C22 C21 H21B . . 108.9 ?
    H21A C21 H21B . . 107.7 ?
    C23 C22 C21 . . 126.3(10) ?
    C23 C22 H22 . . 116.8 ?
    C21 C22 H22 . . 116.8 ?
    C22 C23 H23A . . 120.0 ?
    C22 C23 H23B . . 120.0 ?
    H23A C23 H23B . . 120.0 ?
    C25 C24 N4 . . 109.9(8) ?
    C25 C24 H24A . . 109.7 ?
    N4 C24 H24A . . 109.7 ?
    C25 C24 H24B . . 109.7 ?
    N4 C24 H24B . . 109.7 ?
    H24A C24 H24B . . 108.2 ?
    C24 C25 C26 . . 119.4(10) ?
    C24 C25 H25 . . 120.3 ?
    C26 C25 H25 . . 120.3 ?
    C25 C26 H26A . . 120.0 ?
    C25 C26 H26B . . 120.0 ?
    H26A C26 H26B . . 120.0 ?
data_global
_journal_date_recd_electronic     2008-07-11
_journal_date_accepted     2008-07-22
_journal_name_full     'Acta Crystallographica, Section E'
_journal_year     2008
_journal_volume     64
_journal_issue      8
_journal_page_first     m1075
_journal_page_last     m1075
_journal_paper_category     QM
_journal_coeditor_code     DN2367
_publ_contact_author_name     'Mys'kiv, Marian'
_publ_contact_author_address
;
Department of Inorganic Chemistry
Ivan Franko National University
Cyryla and Mefodia 6
L'viv
Ukraine
;
_publ_contact_author_email     myskiv@franko.lviv.ua
_publ_contact_author_phone     '+380322394506'
_publ_section_title
;
Bis(diallylbenzimidazolium) tetrabromidocuprate(II)
;
loop_
    _publ_author_name
    _publ_author_address
    'Mys'kiv, Marian'
;
Department of Inorganic Chemistry
Ivan Franko National University
Cyryla and Mefodia 6
L'viv
Ukraine
;
    'Goreshnik, Evgeny'
;
Department of Inorganic Chemistry and Technology
Jo\<zef Stefan Institute
Jamova 39
1000 Ljubljana
Slovenia
;
