# Supplementary material for: Bis(diallyl­benzimidazolium) tetra­bromidocuprate(II)
Source: Acta Crystallogr Sect E Struct Rep Online. 2008 Jul 26;64(Pt 8):m1075. doi: 10.1107/S1600536808023039 (PMC2961985; doi:10.1107/S1600536808023039)
Supplement: Supplementary file 2 [file e-64-m1075-Isup2.hkl]

#
# h,k,l, Fc-squared, Fo-squared, sigma(Fo-squared) and status flag
#
data_I
_shelx_title ' I in space group P 1 21/n 1'
_shelx_refln_list_code          4
_shelx_F_calc_maximum      376.36
_exptl_crystal_F_000      1532.00
_reflns_d_resolution_high  0.7225
 
loop_
 _symmetry_equiv_pos_as_xyz
 'x, y, z'
 '-x+1/2, y+1/2, -z+1/2'
 '-x, -y, -z'
 'x-1/2, -y-1/2, z-1/2'
 
_cell_length_a    10.8619
_cell_length_b    15.3447
_cell_length_c    18.3282
_cell_angle_alpha  90.000
_cell_angle_beta  105.451
_cell_angle_gamma  90.000
 
_shelx_F_squared_multiplier     1.000
 
loop_
 _refln_index_h
 _refln_index_k
 _refln_index_l
 _refln_F_squared_calc
 _refln_F_squared_meas
 _refln_F_squared_sigma
 _refln_observed_status
   2   0   0    54807.61    51811.43    382.99 o
   4   0   0     1116.60     1234.69    169.26 o
   6   0   0     8982.04     9221.46    529.53 o
   8   0   0     3090.77     3195.39    379.09 o
  10   0   0      988.26      774.59    195.22 o
  12   0   0      108.55      252.75    101.50 o
   1   1   0    47827.14    42702.69   1090.79 o
   2   1   0    15018.98    15020.93    169.04 o
   3   1   0    17364.25    16747.45    195.95 o
   4   1   0    17423.49    16056.87    310.46 o
   5   1   0    12192.57    12887.96    301.48 o
   6   1   0    11202.82    11344.15    318.27 o
   7   1   0     1704.74     1487.71    171.28 o
   8   1   0     4027.88     4449.77    435.52 o
   9   1   0     4807.16     5495.42    284.71 o
  10   1   0     5126.02     5172.36    481.39 o
  11   1   0       26.65      144.19     40.01 o
  12   1   0       91.65      156.58     49.72 o
  13   1   0        3.21      110.36     35.91 o
   0   2   0    18090.33    17976.52    142.49 o
   1   2   0    19278.54    18385.75    215.72 o
   2   2   0    26120.02    25862.23    407.64 o
   3   2   0      104.47       29.72     10.53 o
   4   2   0       24.49       40.09     27.56 o
   5   2   0      728.43      675.12     63.68 o
   6   2   0      108.97       45.82     29.61 o
   7   2   0      693.83      601.89     54.85 o
   8   2   0       98.32       61.28     24.39 o
   9   2   0     4699.38     5224.87    328.80 o
  10   2   0     2547.50     2645.24    233.30 o
  11   2   0      104.13      165.32     63.79 o
  12   2   0     1376.39     1420.54    167.16 o
  13   2   0        1.37      113.04     58.77 o
   1   3   0     8010.38     7503.16     84.91 o
   2   3   0    42772.89    43510.87    311.10 o
   3   3   0     6539.46     6034.71    106.35 o
   4   3   0     3017.29     2839.73    119.59 o
   5   3   0    43916.59    44455.98    592.11 o
   6   3   0     4037.19     3575.45    163.44 o
   7   3   0     3791.49     3222.47    220.60 o
   8   3   0     2905.01     2762.72    267.93 o
   9   3   0     1901.17     1954.27    202.78 o
  10   3   0       87.43       56.21     26.13 o
  11   3   0      482.01      458.67     96.03 o
  12   3   0      138.45      192.19     57.45 o
  13   3   0      179.31      236.76     53.27 o
   0   4   0      178.23      127.08     22.42 o
   1   4   0    21707.39    20786.06    176.89 o
   2   4   0    28058.45    27762.55    226.28 o
   3   4   0    39391.22    39130.34    641.61 o
   4   4   0      417.38      297.38     35.13 o
   5   4   0    17764.31    16956.31    329.37 o
   6   4   0       87.57       65.79     54.57 o
   7   4   0      212.78      170.02     23.52 o
   8   4   0      156.74       83.41     28.42 o
   9   4   0      306.04      392.91     71.83 o
  10   4   0       43.63       88.88     34.70 o
  11   4   0      201.86      232.39     47.91 o
  12   4   0      477.69      351.61     65.35 o
  13   4   0       42.04       97.60     50.79 o
   1   5   0      488.71      331.48     19.99 o
   2   5   0     1542.67     1652.20    149.08 o
   3   5   0    19666.97    19907.28    697.99 o
   4   5   0    16672.35    16068.94    287.32 o
   5   5   0     4057.99     4037.18    213.25 o
   6   5   0       11.11       84.94     61.60 o
   7   5   0    14518.64    15112.79    431.67 o
   8   5   0     2144.44     2057.20    220.63 o
   9   5   0       22.80       88.47     31.52 o
  10   5   0       48.41       96.63     33.15 o
  11   5   0        6.93       62.64     32.41 o
  12   5   0       10.11       62.50     42.74 o
  13   5   0       64.58       89.03     36.23 o
   0   6   0     1214.94     1672.34    221.77 o
   1   6   0      413.98      316.60     41.12 o
   2   6   0     1106.41     1058.49    137.57 o
   3   6   0    18382.10    19074.02    251.05 o
   4   6   0       15.04       20.00     21.33 o
   5   6   0      424.67      482.50     54.35 o
   6   6   0      392.18      559.57     59.76 o
   7   6   0     1379.92     1614.05    130.82 o
   8   6   0       38.96       80.11     36.19 o
   9   6   0      723.55      683.26     71.23 o
  10   6   0      546.89      661.71     92.12 o
  11   6   0      328.26      277.36     47.94 o
  12   6   0      153.70       90.96     38.89 o
  13   6   0      316.61      238.63    104.76 o
   1   7   0     7427.47     7417.12    187.40 o
   2   7   0     1526.70     1548.24    180.55 o
   3   7   0     2322.05     2255.83    140.99 o
   4   7   0      416.29      471.17     40.63 o
   5   7   0     4816.10     5086.28    207.77 o
   6   7   0      222.53      157.40     33.37 o
   7   7   0     9455.92    10377.88    315.73 o
   8   7   0     5209.42     5526.10    546.55 o
   9   7   0      413.60      244.32     41.00 o
  10   7   0      386.18      350.07     52.43 o
  11   7   0       76.57       95.10     49.18 o
  12   7   0      257.19      243.84     66.44 o
   0   8   0    20538.72    23311.81    455.36 o
   1   8   0      309.84      402.67     38.03 o
   2   8   0    36407.98    38341.06    481.72 o
   3   8   0      671.68      659.90     72.29 o
   4   8   0      679.90      747.41     65.78 o
   5   8   0     1243.69     1182.09     84.68 o
   6   8   0        6.77        5.09     33.53 o
   7   8   0       41.15       84.75     30.56 o
   8   8   0       20.73       53.92     36.98 o
   9   8   0      427.23      292.89     59.33 o
  10   8   0      364.40      294.92     66.78 o
  11   8   0      106.78      140.36     40.20 o
  12   8   0      319.30      293.39     79.93 o
   1   9   0     9474.41     9848.32    193.32 o
   2   9   0     1431.30     1411.79    162.66 o
   3   9   0     1452.08     1497.61    140.70 o
   4   9   0       55.87       35.62     30.58 o
   5   9   0     2511.23     2645.20    251.36 o
   6   9   0        6.65       72.71     30.07 o
   7   9   0      405.93      397.34     41.27 o
   8   9   0      464.67      458.46     91.66 o
   9   9   0       33.52       44.13     47.30 o
  10   9   0      117.72      135.58     51.60 o
  11   9   0      318.42      208.33     56.72 o
  12   9   0        8.09       75.88     38.13 o
   0  10   0     1368.29     1546.65    221.29 o
   1  10   0     3984.88     4061.94    174.44 o
   2  10   0      365.49      298.27     45.43 o
   3  10   0      100.67       74.98     25.73 o
   4  10   0      408.64      307.85     72.87 o
   5  10   0     1094.61      920.67     85.86 o
   6  10   0      302.90      276.96     47.45 o
   7  10   0       87.75      100.24     28.50 o
   8  10   0      967.94      989.30    100.21 o
   9  10   0      219.33      163.73     35.51 o
  10  10   0      674.63      672.20     67.46 o
  11  10   0       39.26       56.78     35.85 o
   1  11   0     1062.90     1106.85    119.48 o
   2  11   0      233.03      167.22     36.91 o
   3  11   0     2200.34     2205.26    259.82 o
   4  11   0     2779.99     2775.47    289.07 o
   5  11   0        0.89       44.29     39.04 o
   6  11   0      104.75      148.94     36.27 o
   7  11   0      271.33      291.69     51.19 o
   8  11   0       44.38       31.26     45.04 o
   9  11   0        0.59       56.33     37.04 o
  10  11   0      278.63      295.87     63.43 o
  11  11   0        3.86       -7.53     41.94 o
   0  12   0     5956.54     6356.82    753.54 o
   1  12   0     2053.89     1972.73    223.46 o
   2  12   0      477.71      572.00     57.35 o
   3  12   0      784.17      701.71     70.74 o
   4  12   0     2503.72     2747.58    241.60 o
   5  12   0      972.53      991.46     82.40 o
   6  12   0      386.94      322.44     62.28 o
   7  12   0      161.59      103.10     34.44 o
   8  12   0      292.96      203.09     52.14 o
   9  12   0       99.51       82.49     46.14 o
  10  12   0      176.50      144.49     55.94 o
   1  13   0     1662.00     1733.49    219.61 o
   2  13   0      572.49      495.35     50.86 o
   3  13   0      118.94       51.46     33.21 o
   4  13   0      167.38      143.34     51.77 o
   5  13   0      699.06      718.06     70.98 o
   6  13   0      818.92      976.19     96.09 o
   7  13   0      276.25      207.90     55.51 o
   8  13   0      242.73      195.69     56.29 o
   9  13   0      162.79      196.63     48.79 o
  10  13   0       34.83      123.25     46.16 o
   0  14   0       55.97      -90.70     91.15 o
   1  14   0       62.72       43.09     37.18 o
   2  14   0      996.93     1212.78    124.79 o
   3  14   0      557.54      470.74    102.63 o
   4  14   0        5.26      -23.25     29.13 o
   5  14   0       11.67       50.66     44.08 o
   6  14   0        0.96       66.86     42.22 o
   7  14   0       16.20       80.44     26.44 o
   8  14   0        1.25       31.19     36.73 o
   9  14   0       43.63       88.57     41.15 o
   1  15   0      315.86      229.11     54.41 o
   2  15   0      119.83      205.10     41.34 o
   3  15   0       77.58       75.28     28.74 o
   4  15   0       11.30       47.51     35.96 o
   5  15   0      223.84      171.11     46.72 o
   6  15   0      363.18      281.81     56.15 o
   7  15   0       81.70      130.15     47.70 o
   8  15   0        7.55       75.98     31.97 o
   9  15   0      186.22      243.84    155.56 o
   0  16   0      883.69     1034.32    142.72 o
   1  16   0       78.43       55.65     27.60 o
   2  16   0       30.64       51.96     33.31 o
   3  16   0        4.58       50.76     33.10 o
   4  16   0      413.92      471.62     79.84 o
   5  16   0        4.41      108.08     41.85 o
   6  16   0       19.44      101.59     38.36 o
   7  16   0      153.54      120.70     42.93 o
   8  16   0        1.92       19.53    136.14 o
   1  17   0     1203.78     1401.70    131.56 o
   2  17   0      291.55      413.36     60.35 o
   3  17   0      361.92      386.78     49.69 o
   4  17   0      165.97      170.32     36.72 o
   5  17   0       12.31       90.33     36.81 o
   6  17   0        1.44      143.45     39.51 o
   7  17   0       15.86      -26.47     85.75 o
   0  18   0      216.20      113.48     49.51 o
   1  18   0       12.55       84.46     50.80 o
   2  18   0       56.25      126.36     50.09 o
   3  18   0       75.52       43.94     42.28 o
   4  18   0       67.11      129.95     32.93 o
   5  18   0        2.47      100.56     39.16 o
   1  19   0        5.18       59.47     34.31 o
   2  19   0       31.38       32.60     39.19 o
   3  19   0        0.08       33.12     80.34 o
 -13   0   1       21.37       91.15     57.53 o
 -11   0   1     1485.54     1741.30    224.39 o
  -9   0   1     2491.51     2232.09    278.95 o
  -7   0   1    17125.65    19878.34    501.17 o
  -5   0   1     1538.16     1865.55    295.92 o
  -3   0   1    17264.93    17647.35    180.01 o
  -1   0   1     1874.03     1964.04     51.21 o
   1   0   1    62578.74    59872.85    406.79 o
   3   0   1    86894.46    84191.13   1315.73 o
   5   0   1     6366.70     6941.90    323.76 o
   7   0   1      463.25      470.23     64.07 o
   9   0   1    10614.61    13943.16   1143.08 o
  11   0   1       43.59       77.14     70.45 o
  13   0   1       68.18      145.28     59.47 o
 -13   1   1       81.65       76.38     34.21 o
 -12   1   1      463.80      352.86     85.82 o
 -11   1   1      817.23     1211.40    118.69 o
 -10   1   1       97.66       96.14     43.93 o
  -9   1   1     1963.18     2070.67    221.86 o
  -8   1   1     1275.88     1126.87    109.51 o
  -7   1   1     5321.28     5607.67    220.94 o
  -6   1   1     3712.61     3846.32    240.19 o
  -5   1   1    12588.23    12526.63    288.15 o
  -4   1   1       82.72       46.47     21.87 o
  -3   1   1     3996.22     3791.27     87.16 o
  -2   1   1      650.93      672.71     52.26 o
  -1   1   1    43333.68    39889.27    952.11 o
   0   1   1     7399.02     6659.82    185.82 o
   1   1   1     3688.23     3754.96     55.29 o
   2   1   1     2054.74     2017.35     45.04 o
   3   1   1    25951.30    26769.92    234.38 o
   4   1   1     6618.17     6812.65    152.26 o
   5   1   1     5617.72     5174.62    179.79 o
   6   1   1    12339.12    12746.85    281.72 o
   7   1   1      165.98      173.23     35.89 o
   8   1   1     1151.63      990.07     82.09 o
   9   1   1     1042.76     1223.66    139.05 o
  10   1   1      187.70      239.21     53.14 o
  11   1   1     1250.00     1340.68    158.41 o
  12   1   1       81.81      115.93     42.52 o
  13   1   1      689.47      978.71    138.29 o
 -13   2   1       77.95      150.91     54.38 o
 -12   2   1       79.88      116.99     41.90 o
 -11   2   1     1697.83     1876.90    209.08 o
 -10   2   1      190.65      128.23     36.18 o
  -9   2   1     5952.12     6803.91    387.04 o
  -8   2   1     1950.69     2039.68    238.08 o
  -7   2   1     2544.77     2645.89    263.37 o
  -6   2   1    33754.96    33658.85    469.63 o
  -5   2   1     6045.60     6277.37    236.63 o
  -4   2   1     5206.20     4864.08    246.02 o
  -3   2   1    26969.67    24149.51    464.87 o
  -2   2   1     2049.12     1987.71     55.32 o
  -1   2   1     4217.67     3736.42     50.62 o
   0   2   1     4371.68     4362.29     52.21 o
   1   2   1    22758.82    22311.44    372.76 o
   2   2   1      766.85      824.51     48.17 o
   3   2   1    45396.80    45570.91    463.14 o
   4   2   1     6143.43     5595.91    140.87 o
   5   2   1    17875.17    19200.85    402.69 o
   6   2   1      304.84      377.15     42.06 o
   7   2   1       60.68       83.87     29.44 o
   8   2   1     4917.10     4986.33    253.69 o
   9   2   1      416.07      381.64     59.96 o
  10   2   1      550.29      343.92     92.95 o
  11   2   1       48.53       82.25     46.60 o
  12   2   1       26.46      124.36     47.34 o
  13   2   1      107.68      141.93     59.82 o
 -13   3   1      182.64      145.84     44.67 o
 -12   3   1       75.49      156.03     85.37 o
 -11   3   1       63.82       87.04     43.75 o
 -10   3   1     1365.04     1430.49    133.27 o
  -9   3   1     1130.62     1361.01    131.68 o
  -8   3   1      660.01      643.70     65.74 o
  -7   3   1      885.39      939.82     87.67 o
  -6   3   1     8261.83     7997.19    208.73 o
  -5   3   1        3.62       22.15     20.44 o
  -4   3   1    38901.09    37978.00    932.34 o
  -3   3   1     3571.85     3828.45    113.78 o
  -2   3   1    80491.86    76912.27    488.37 o
  -1   3   1       29.36       50.41      8.56 o
   0   3   1    12351.95    11560.11    111.91 o
   1   3   1    15736.58    15077.80     95.65 o
   2   3   1      285.80      307.06     21.82 o
   3   3   1    10986.53    10849.22    144.98 o
   4   3   1     8347.74     8493.72    187.46 o
   5   3   1     1703.32     1520.09    125.58 o
   6   3   1      435.22      264.39     35.41 o
   7   3   1     3196.16     2944.03    187.24 o
   8   3   1     3899.50     3364.43    290.76 o
   9   3   1      269.23      187.96     56.13 o
  10   3   1      661.98      666.65     79.37 o
  11   3   1     1263.00     1499.18    190.47 o
  12   3   1        2.35      131.41     48.79 o
  13   3   1      213.11      258.17     55.87 o
 -13   4   1       91.78      158.18     36.02 o
 -12   4   1      178.11      197.89     73.77 o
 -11   4   1       79.08       69.68     46.23 o
 -10   4   1      180.80      327.08     79.43 o
  -9   4   1     1804.34     1942.88    155.03 o
  -8   4   1      336.92      240.81     53.91 o
  -7   4   1        0.66        3.23     13.21 o
  -6   4   1     5184.02     5106.65    239.73 o
  -5   4   1     3805.29     3749.07    147.03 o
  -4   4   1     1479.93     1440.08    172.50 o
  -3   4   1    17392.35    16954.45    223.33 o
  -2   4   1     9697.11    10154.00    134.12 o
  -1   4   1    18545.88    18163.23    192.63 o
   0   4   1      225.91      211.66     17.03 o
   1   4   1      519.27      505.07     34.08 o
   2   4   1    14852.61    15452.04    120.97 o
   3   4   1     3087.68     3089.68     91.90 o
   4   4   1    46690.00    46280.12    746.09 o
   5   4   1     6407.84     6423.90    239.76 o
   6   4   1    26677.55    28918.48    387.24 o
   7   4   1      386.92      424.43     36.61 o
   8   4   1     2204.94     2059.60    170.71 o
   9   4   1      440.31      319.66     50.32 o
  10   4   1       33.58       62.90     44.41 o
  11   4   1      951.36      951.42     88.89 o
  12   4   1      351.64      268.36     85.35 o
  13   4   1       45.76      163.08     46.35 o
 -13   5   1       24.33       71.71     39.80 o
 -12   5   1       60.23       44.34     41.27 o
 -11   5   1      226.28      227.10     62.32 o
 -10   5   1       84.26       71.49     44.37 o
  -9   5   1      491.75      591.49     67.35 o
  -8   5   1      702.71      774.82    112.74 o
  -7   5   1     3127.72     3270.98    296.30 o
  -6   5   1    10387.65    10827.38    304.70 o
  -5   5   1     3137.35     3126.68    330.14 o
  -4   5   1    57533.24    57519.56    950.95 o
  -3   5   1     1324.28     1186.45    145.90 o
  -2   5   1    16082.08    15886.29    186.26 o
  -1   5   1    10977.32    10366.63    132.13 o
   0   5   1     1803.58     1521.67     77.93 o
   1   5   1     6314.92     5760.21    151.02 o
   2   5   1    14605.44    13302.15    209.83 o
   3   5   1     7594.44     7951.13    159.84 o
   4   5   1        6.19       61.18     37.08 o
   5   5   1     9986.00     9720.67    233.81 o
   6   5   1      655.20      662.45     89.64 o
   7   5   1       53.89       68.90     22.64 o
   8   5   1     4017.51     4192.72    306.02 o
   9   5   1      563.55      643.84     96.05 o
  10   5   1      964.00      824.47     97.02 o
  11   5   1      117.17       64.23     62.89 o
  12   5   1        0.88      146.17     50.91 o
  13   5   1       51.95       91.60     53.73 o
 -13   6   1      155.74      185.39     65.31 o
 -12   6   1      374.61      320.03     64.47 o
 -11   6   1      440.20      607.96     78.05 o
 -10   6   1       21.75       53.66     38.83 o
  -9   6   1      152.83      178.50     46.13 o
  -8   6   1     5796.67     6165.49    250.22 o
  -7   6   1      121.73      125.84     36.33 o
  -6   6   1     4405.57     4447.32    262.79 o
  -5   6   1     1877.68     1997.56    215.05 o
  -4   6   1    25479.74    25745.11    444.65 o
  -3   6   1     4456.50     4392.22    266.22 o
  -2   6   1     6116.02     5826.71    142.41 o
  -1   6   1     3906.53     3811.43    205.33 o
   0   6   1       29.81        4.76     15.28 o
   1   6   1     6192.35     6175.08    122.89 o
   2   6   1     4938.71     4866.94    260.95 o
   3   6   1     2813.30     3151.38    195.62 o
   4   6   1      326.00      250.97     26.59 o
   5   6   1      412.01      343.80     34.08 o
   6   6   1     9718.56     9652.64    350.69 o
   7   6   1      133.67       88.94     33.32 o
   8   6   1      168.44       53.65     37.81 o
   9   6   1       96.81       77.82     28.31 o
  10   6   1      891.51      983.38    110.78 o
  11   6   1        3.06       91.62     36.49 o
  12   6   1       86.01       59.32     47.43 o
  13   6   1       53.04      184.38    137.89 o
 -12   7   1      140.55      114.55     44.06 o
 -11   7   1      355.53      310.94     65.83 o
 -10   7   1      223.96      145.13     43.02 o
  -9   7   1       12.18      105.60     46.04 o
  -8   7   1      128.54      179.47     51.68 o
  -7   7   1     5185.75     5788.47    238.25 o
  -6   7   1      146.24       87.70     26.27 o
  -5   7   1        1.19       34.36     34.18 o
  -4   7   1     1534.04     1722.22    120.92 o
  -3   7   1     6217.10     6621.24    213.52 o
  -2   7   1     1719.30     1721.78    175.12 o
  -1   7   1     4425.16     4324.25    173.39 o
   0   7   1     4416.19     4263.18    134.61 o
   1   7   1    11269.52    10962.07    350.31 o
   2   7   1     6483.36     6417.76    170.74 o
   3   7   1      187.00      129.11     24.89 o
   4   7   1      851.53      803.83     68.43 o
   5   7   1     2715.91     2730.62    245.78 o
   6   7   1     1054.40     1053.11    108.99 o
   7   7   1        7.51       29.63     44.57 o
   8   7   1     2658.31     2756.68    191.76 o
   9   7   1     1039.09      996.64     91.95 o
  10   7   1     1198.88     1193.93    140.18 o
  11   7   1      365.49      391.50     63.87 o
  12   7   1        3.40       51.27     43.49 o
 -12   8   1      134.14       87.78     37.92 o
 -11   8   1       96.02      182.40     61.90 o
 -10   8   1      164.46      121.94     41.06 o
  -9   8   1     1157.40     1062.66     80.49 o
  -8   8   1       24.71       50.80     34.87 o
  -7   8   1      196.76      238.85     48.85 o
  -6   8   1     1975.87     1835.15    176.86 o
  -5   8   1     7193.51     6760.03    250.80 o
  -4   8   1      934.63      965.73     98.06 o
  -3   8   1       11.18       63.36     32.80 o
  -2   8   1     2612.02     2720.21    168.79 o
  -1   8   1    38946.74    40577.51    582.69 o
   0   8   1      784.07      855.17     80.72 o
   1   8   1    19177.96    19662.72    300.50 o
   2   8   1      144.96      192.30     45.77 o
   3   8   1     2150.04     2035.76    204.65 o
   4   8   1      119.64       52.33     16.76 o
   5   8   1      287.07      213.20     39.21 o
   6   8   1     2864.56     3097.75    221.97 o
   7   8   1     2945.27     3063.54    214.64 o
   8   8   1     2011.08     1920.53    174.74 o
   9   8   1       56.80       63.00     33.04 o
  10   8   1      120.22       99.45     32.80 o
  11   8   1      140.64      127.79     29.45 o
  12   8   1       47.89       81.48     48.05 o
 -12   9   1       50.32       78.25     27.21 o
 -11   9   1        0.45       54.81     36.24 o
 -10   9   1      378.80      155.82     43.00 o
  -9   9   1       73.96      112.39     44.80 o
  -8   9   1       44.38       55.37     36.59 o
  -7   9   1     2602.80     2525.95    270.32 o
  -6   9   1       25.80       -4.60     38.09 o
  -5   9   1      177.00      139.91     24.18 o
  -4   9   1     4700.48     5073.96    263.67 o
  -3   9   1     1262.00     1141.94    108.80 o
  -2   9   1    18792.86    19062.90    321.57 o
  -1   9   1     8364.88     8459.60    209.84 o
   0   9   1     3981.58     4625.44    193.25 o
   1   9   1    13515.04    13879.27    291.27 o
   2   9   1     4948.28     4867.94    158.91 o
   3   9   1      182.51      179.53     28.46 o
   4   9   1     7975.29     8310.85    159.77 o
   5   9   1     1168.49     1135.78    110.12 o
   6   9   1       98.28       85.69     37.23 o
   7   9   1        0.25       73.47     33.55 o
   8   9   1      980.79     1172.75     92.81 o
   9   9   1       84.33       88.13     42.07 o
  10   9   1       13.04       50.27     46.87 o
  11   9   1      395.11      322.58     76.54 o
  12   9   1       29.11       60.66     45.73 o
 -11  10   1      658.28      572.69    143.56 o
 -10  10   1      324.89      161.32     48.63 o
  -9  10   1     1033.51      942.61    103.44 o
  -8  10   1     1981.73     2131.60    214.20 o
  -7  10   1      654.89      621.30     67.33 o
  -6  10   1       11.23       47.55     37.30 o
  -5  10   1      287.63      248.32     37.29 o
  -4  10   1      136.66      121.74     28.23 o
  -3  10   1       33.80       35.05     21.04 o
  -2  10   1     2905.36     3205.12    169.97 o
  -1  10   1       76.47       48.40     29.47 o
   0  10   1      295.10      268.65     39.71 o
   1  10   1     1638.16     1857.37    214.06 o
   2  10   1       64.23       67.62     18.08 o
   3  10   1     3776.38     3586.02    201.38 o
   4  10   1      191.39      172.39     28.14 o
   5  10   1     4112.63     4212.85    250.10 o
   6  10   1      300.51      240.70     59.56 o
   7  10   1     1090.02     1284.95    134.50 o
   8  10   1     1011.25      919.99    104.21 o
   9  10   1        1.25      110.55     32.29 o
  10  10   1       35.39      100.02     39.58 o
  11  10   1       41.33       69.31     32.32 o
 -11  11   1      209.93      168.50     47.05 o
 -10  11   1       44.85      128.50     36.23 o
  -9  11   1        3.30       37.13     37.70 o
  -8  11   1      169.87      112.37     35.24 o
  -7  11   1     1153.87     1344.42    137.88 o
  -6  11   1     3379.24     3562.28    289.36 o
  -5  11   1       20.92       88.76     32.10 o
  -4  11   1     1943.90     1894.05    201.76 o
  -3  11   1      336.75      326.73     59.21 o
  -2  11   1      238.21      225.65     41.41 o
  -1  11   1      616.38      601.25     71.98 o
   0  11   1       12.02       22.73     20.55 o
   1  11   1       10.75       15.82     21.99 o
   2  11   1      144.02       40.81     39.34 o
   3  11   1     1569.48     1739.31    187.49 o
   4  11   1      768.80      826.21     83.87 o
   5  11   1      609.35      447.20     63.81 o
   6  11   1        9.67       61.22     30.50 o
   7  11   1      424.28      376.23     82.43 o
   8  11   1       36.09       88.90     37.87 o
   9  11   1       31.73       91.87     39.75 o
  10  11   1        2.75       76.96     42.70 o
  11  11   1      113.84       92.35     36.32 o
 -11  12   1       18.85       57.73     65.11 o
 -10  12   1       28.56       41.26     44.62 o
  -9  12   1      390.42      530.10    107.51 o
  -8  12   1       45.42       48.34     50.08 o
  -7  12   1     2017.08     2095.92    214.10 o
  -6  12   1       61.41       43.01     28.80 o
  -5  12   1      724.85      743.85     62.47 o
  -4  12   1      723.02      838.79     70.25 o
  -3  12   1     4112.65     4880.70    310.76 o
  -2  12   1      427.69      517.90     59.19 o
  -1  12   1      729.74      733.14     74.98 o
   0  12   1     1736.10     1823.34    162.39 o
   1  12   1     1836.95     1933.03    217.72 o
   2  12   1     6064.57     6112.52    213.43 o
   3  12   1     1052.64     1048.71    116.78 o
   4  12   1     3499.33     3417.68    365.15 o
   5  12   1      319.08      283.25     47.87 o
   6  12   1      546.46      477.32     60.23 o
   7  12   1     1206.72     1221.03    123.02 o
   8  12   1      116.08      187.80     40.17 o
   9  12   1       29.53      133.39     43.27 o
  10  12   1      100.47       88.54     28.31 o
 -10  13   1        0.38       95.46     41.31 o
  -9  13   1       39.04      153.66     55.80 o
  -8  13   1      665.84      747.08     95.78 o
  -7  13   1      214.82      218.34     64.27 o
  -6  13   1      503.31      342.02     64.32 o
  -5  13   1      371.42      337.19     47.47 o
  -4  13   1      416.56      386.18     65.86 o
  -3  13   1      324.99      479.18     63.88 o
  -2  13   1      442.47      451.13     61.76 o
  -1  13   1     1244.21     1318.88    116.89 o
   0  13   1        8.45       72.32     22.37 o
   1  13   1     1980.59     1879.24    161.12 o
   2  13   1     3157.49     3319.97    292.54 o
   3  13   1     5697.01     5655.03    271.56 o
   4  13   1      226.58      344.72     59.87 o
   5  13   1     1996.44     2037.17    172.02 o
   6  13   1      126.89      149.07     45.69 o
   7  13   1        7.06       24.50     37.48 o
   8  13   1       69.02       83.24     30.91 o
   9  13   1      110.83      154.86     59.85 o
  10  13   1        9.20       52.99     29.89 o
  -9  14   1       64.01       71.95     25.01 o
  -8  14   1      161.84       97.64     35.73 o
  -7  14   1      174.34      124.07     40.39 o
  -6  14   1      778.10      959.92     85.47 o
  -5  14   1     1219.01     1121.23    111.69 o
  -4  14   1        1.00       42.60     35.80 o
  -3  14   1      139.31      152.66     51.81 o
  -2  14   1      913.38     1108.95    110.34 o
  -1  14   1      157.05      176.25     40.26 o
   0  14   1        0.02       46.68     37.97 o
   1  14   1      385.33      294.09    103.77 o
   2  14   1      155.07      106.89     32.47 o
   3  14   1        1.60       29.14     30.74 o
   4  14   1      126.84      127.31     40.91 o
   5  14   1        0.85      100.79     32.54 o
   6  14   1      159.67      148.62     39.73 o
   7  14   1        1.51       87.71     34.26 o
   8  14   1      630.66      546.57     80.97 o
   9  14   1        3.23       72.99     44.32 o
  -9  15   1      179.96      201.78    112.12 o
  -8  15   1      435.04      420.38    107.34 o
  -7  15   1       11.00       57.24     37.11 o
  -6  15   1       24.31      125.17     35.95 o
  -5  15   1       13.69      120.50     43.79 o
  -4  15   1       37.92      114.59     39.38 o
  -3  15   1      133.92      160.44     37.33 o
  -2  15   1        2.39       82.35     37.58 o
  -1  15   1      412.25      261.63     50.06 o
   0  15   1      362.80      419.74     90.13 o
   1  15   1      197.85      120.25     31.50 o
   2  15   1     1117.65     1005.19    107.44 o
   3  15   1      479.46      388.58     84.80 o
   4  15   1     1246.90     1253.79    123.48 o
   5  15   1       10.30       67.64     31.05 o
   6  15   1      224.45      287.47     70.59 o
   7  15   1      182.98      104.98     45.63 o
   8  15   1       14.30      125.60     36.78 o
  -8  16   1        5.95       71.92     99.46 o
  -7  16   1        7.15       58.36     45.21 o
  -6  16   1       43.14       83.31     34.89 o
  -5  16   1       81.99       80.63     38.28 o
  -4  16   1      197.13      333.02     58.62 o
  -3  16   1     1768.17     1770.32    164.94 o
  -2  16   1      814.28      894.77    100.26 o
  -1  16   1      653.88      679.69     67.96 o
   0  16   1     1228.58     1239.40    134.61 o
   1  16   1      430.90      297.54     64.82 o
   2  16   1      349.14      261.63     66.25 o
   3  16   1       13.79       56.80     32.77 o
   4  16   1       64.90       73.32     31.98 o
   5  16   1      444.63      293.29     60.54 o
   6  16   1      193.48      142.54     68.87 o
   7  16   1       31.13       95.34     56.36 o
  -6  17   1      299.82      274.75     84.29 o
  -5  17   1        1.23       78.07     35.10 o
  -4  17   1      210.24       69.33     46.37 o
  -3  17   1       38.24       92.68     51.67 o
  -2  17   1      339.23      217.50     58.65 o
  -1  17   1        4.26       65.24     43.55 o
   0  17   1     2313.34     2730.49    282.66 o
   1  17   1       17.00       -6.95     49.44 o
   2  17   1      651.24      435.31     61.28 o
   3  17   1       88.73       81.81     31.61 o
   4  17   1      241.56      199.31     54.01 o
   5  17   1       75.65      100.83     55.79 o
   6  17   1      485.42      285.77     47.48 o
   7  17   1       64.24      -23.39     80.96 o
  -5  18   1       60.40      108.05     43.50 o
  -4  18   1       23.31       75.41     40.45 o
  -3  18   1       17.70       74.04     30.28 o
  -2  18   1      129.04       30.81     37.33 o
  -1  18   1       34.97       72.52     30.42 o
   0  18   1      640.44      581.79     76.44 o
   1  18   1      119.09      121.92     43.60 o
   2  18   1      142.97      134.17     45.70 o
   3  18   1       37.96       55.21     35.80 o
   4  18   1       16.89       64.42     37.48 o
   5  18   1       87.66       94.85     62.35 o
  -3  19   1       18.43        9.06     40.76 o
  -2  19   1       20.71      137.46     39.48 o
  -1  19   1      368.58      332.15     76.77 o
   0  19   1        0.32       85.03     37.82 o
   1  19   1       25.46       36.28     39.70 o
   2  19   1        1.27       94.17     37.11 o
   3  19   1       34.54       79.07     60.83 o
 -12   0   2      604.58      497.95    162.53 o
 -10   0   2     1356.32     1517.94    214.38 o
  -8   0   2     5221.79     5896.79    321.71 o
  -6   0   2    38943.82    38190.06   1308.60 o
  -4   0   2     2908.75     2883.02    140.45 o
  -2   0   2      170.82      291.23     55.29 o
   0   0   2    14655.50    13774.76    337.13 o
   2   0   2     8701.21     9071.60    153.11 o
   4   0   2     9300.83     8781.03    394.29 o
   6   0   2      103.58      113.15     40.69 o
   8   0   2       30.22       94.61     38.71 o
  10   0   2     2835.30     3269.21    485.44 o
  12   0   2      210.90      138.59     70.97 o
 -13   1   2        4.21       52.34     51.03 o
 -12   1   2        1.38       72.57     42.75 o
 -11   1   2      216.33      201.45     69.87 o
 -10   1   2     2414.71     2813.87    288.00 o
  -9   1   2      384.61      416.14     75.40 o
  -8   1   2     2543.92     2287.78    259.17 o
  -7   1   2     2127.46     2414.43    257.81 o
  -6   1   2     1325.19     1328.79    147.34 o
  -5   1   2       61.07      106.41     22.20 o
  -4   1   2     3420.77     3257.65    126.52 o
  -3   1   2    19441.21    18958.62    147.39 o
  -2   1   2      242.51      200.75     13.52 o
  -1   1   2     4442.23     4119.17     57.50 o
   0   1   2    33001.81    31934.27    185.95 o
   1   1   2     1201.87     1041.59     34.34 o
   2   1   2    55844.67    54994.30    607.21 o
   3   1   2    21315.95    21071.45    266.83 o
   4   1   2    23910.51    25061.25    513.14 o
   5   1   2      131.54      101.07     34.91 o
   6   1   2      828.01      731.34     67.01 o
   7   1   2      210.05      178.05     62.10 o
   8   1   2     1376.50     1202.92    125.24 o
   9   1   2     1009.34      933.57    119.55 o
  10   1   2       55.03       69.16     32.20 o
  11   1   2       21.73       58.71     32.88 o
  12   1   2       18.82       64.23     45.05 o
  13   1   2        9.22       95.81     39.23 o
 -13   2   2       67.28      178.41     49.24 o
 -12   2   2        8.28      125.51     56.14 o
 -11   2   2       79.73      132.17     49.64 o
 -10   2   2       21.79      100.70     35.36 o
  -9   2   2     2482.77     2788.79    250.11 o
  -8   2   2      376.46      232.26     36.53 o
  -7   2   2       62.70      119.74     38.91 o
  -6   2   2     1902.45     1859.57    230.57 o
  -5   2   2    29368.80    29013.73    546.36 o
  -4   2   2      172.60      216.17     28.16 o
  -3   2   2     6237.22     6538.63     89.92 o
  -2   2   2     5284.96     4779.16    106.64 o
  -1   2   2     1664.32     1556.29     36.93 o
   0   2   2     5726.39     5798.32     62.60 o
   1   2   2    13233.61    13037.45    155.46 o
   2   2   2     1401.07     1515.92     75.52 o
   3   2   2     6463.02     6014.50    111.70 o
   4   2   2    15574.57    16748.31    234.06 o
   5   2   2    21379.22    23019.64    651.25 o
   6   2   2    10264.00    10293.59    282.72 o
   7   2   2      713.88      899.78     92.16 o
   8   2   2      532.53      466.53     63.34 o
   9   2   2     4581.73     4929.96    470.38 o
  10   2   2      225.65      200.46     54.50 o
  11   2   2      146.99      147.24     46.51 o
  12   2   2      453.65      279.51     52.00 o
  13   2   2        0.43      193.95     55.78 o
 -13   3   2      157.39      219.32     65.32 o
 -12   3   2      550.90      340.76     66.91 o
 -11   3   2     1201.09     1172.29    130.88 o
 -10   3   2     1074.00     1194.68    121.65 o
  -9   3   2      339.65      164.73     50.53 o
  -8   3   2     5695.45     6430.87    206.14 o
  -7   3   2       96.23       96.31     19.74 o
  -6   3   2     9624.86     9770.58    240.88 o
  -5   3   2     6747.40     8435.55    462.23 o
  -4   3   2     5974.89     5604.54    187.08 o
  -3   3   2     8568.80     7645.80    124.90 o
  -2   3   2    23400.79    23389.16    188.01 o
  -1   3   2    17334.08    17267.47    122.83 o
   0   3   2    26134.58    24628.30    177.61 o
   1   3   2     2063.25     1637.55     50.97 o
   2   3   2    17118.97    16473.26    186.47 o
   3   3   2     6308.69     5838.40    123.44 o
   4   3   2     2341.28     2599.23    114.15 o
   5   3   2    11513.77    11480.18    225.47 o
   6   3   2     1059.65     1201.74    112.91 o
   7   3   2     1899.48     2133.60    179.38 o
   8   3   2     2078.34     2024.49    179.35 o
   9   3   2      339.99      511.84     73.39 o
  10   3   2       13.16      112.80     30.90 o
  11   3   2        1.27      135.51     36.84 o
  12   3   2      470.15      251.34     66.89 o
  13   3   2       50.85      169.09     51.10 o
 -13   4   2       32.37       71.20     36.03 o
 -12   4   2       43.57       77.81     81.78 o
 -11   4   2      383.56      310.60     50.32 o
 -10   4   2      439.57      464.71     59.37 o
  -9   4   2     1279.61     1256.83    107.67 o
  -8   4   2     4460.51     4883.69    428.70 o
  -7   4   2     1597.81     1476.51    111.96 o
  -6   4   2      207.23      168.40     44.10 o
  -5   4   2    13180.36    13080.02    302.17 o
  -4   4   2    15908.95    16260.97    226.42 o
  -3   4   2    41302.39    40343.25    771.59 o
  -2   4   2     7463.44     7173.60     96.95 o
  -1   4   2   133416.81   125985.62    879.09 o
   0   4   2    91979.07    88434.96   1548.81 o
   1   4   2    47096.92    48864.34    332.22 o
   2   4   2     2421.92     2236.95     69.27 o
   3   4   2     1650.51     1634.36    121.57 o
   4   4   2     2580.20     2343.46    125.32 o
   5   4   2     1124.52      951.66     86.28 o
   6   4   2     5699.81     5614.49    137.88 o
   7   4   2     6056.93     5944.61    235.53 o
   8   4   2      240.20      270.23     61.22 o
   9   4   2      106.30       87.57     30.00 o
  10   4   2        5.44       52.16     25.85 o
  11   4   2        9.17       66.85     28.76 o
  12   4   2       72.59      104.20     49.08 o
  13   4   2       12.61      155.92     40.28 o
 -13   5   2      463.95      426.42     73.58 o
 -12   5   2      247.72       84.76     42.07 o
 -11   5   2       82.21       60.76     29.76 o
 -10   5   2      680.64      867.79     78.64 o
  -9   5   2      110.95       49.48     30.41 o
  -8   5   2       46.43       35.46     35.58 o
  -7   5   2        7.00       77.52     28.55 o
  -6   5   2     1908.66     1853.56    207.80 o
  -5   5   2      126.99       98.42     29.05 o
  -4   5   2      158.33      220.30     29.09 o
  -3   5   2    27487.57    26740.09    289.08 o
  -2   5   2    11390.89    11492.78    156.40 o
  -1   5   2     4873.93     5365.49    136.62 o
   0   5   2     1086.90     1260.16     73.93 o
   1   5   2    41767.11    43363.20    305.80 o
   2   5   2    11741.06    12257.95    159.52 o
   3   5   2     8531.33     8428.41    145.46 o
   4   5   2     2961.83     2535.57    251.32 o
   5   5   2     8032.30     8355.50    193.29 o
   6   5   2      377.40      361.68     42.14 o
   7   5   2     1789.43     1888.60    115.91 o
   8   5   2     1003.12      929.56     96.64 o
   9   5   2       20.89       42.35     45.54 o
  10   5   2     1574.07     1579.32    139.42 o
  11   5   2      560.38      323.08     53.04 o
  12   5   2      140.22       89.90     47.17 o
  13   5   2        0.06      128.80     58.49 o
 -13   6   2       94.04      124.14     46.18 o
 -12   6   2       72.44      135.88     55.01 o
 -11   6   2      316.97      160.75     40.29 o
 -10   6   2      419.64      463.94     56.43 o
  -9   6   2      658.19      584.81     74.34 o
  -8   6   2     1090.20     1301.53    107.42 o
  -7   6   2     8095.10     8254.75    256.21 o
  -6   6   2     1972.87     1996.35    173.69 o
  -5   6   2     1209.76     1183.47    110.10 o
  -4   6   2     7113.66     6645.37    226.85 o
  -3   6   2    20280.54    21461.56    262.52 o
  -2   6   2     6908.47     6527.62    197.70 o
  -1   6   2     2699.48     2611.38    138.70 o
   0   6   2     4692.60     4772.01    128.57 o
   1   6   2     5290.74     4986.40    138.30 o
   2   6   2    16178.29    15328.38    212.68 o
   3   6   2      106.14      106.32     22.03 o
   4   6   2     5331.69     5178.71    126.49 o
   5   6   2      490.02      407.57     56.52 o
   6   6   2     1343.32     1145.58    130.30 o
   7   6   2    10821.50    11475.86    286.20 o
   8   6   2      936.09      933.97    113.83 o
   9   6   2     3730.95     4094.11    393.91 o
  10   6   2       99.91      124.31     47.53 o
  11   6   2     1021.82     1112.92    102.61 o
  12   6   2        9.57       73.24     73.04 o
  13   6   2       46.79      103.20     81.61 o
 -12   7   2      409.06      423.22     88.25 o
 -11   7   2      370.00      195.11     56.06 o
 -10   7   2        6.44       59.78     36.28 o
  -9   7   2      192.23      175.50     47.40 o
  -8   7   2        8.71       48.04     26.68 o
  -7   7   2      714.78      782.94     96.65 o
  -6   7   2      337.18      247.77     44.05 o
  -5   7   2     7028.29     6916.22    263.07 o
  -4   7   2      391.78      333.72     46.44 o
  -3   7   2      273.75      288.56     29.23 o
  -2   7   2    23842.20    25188.42    339.60 o
  -1   7   2     2660.46     2949.94    176.70 o
   0   7   2     3499.88     3182.10    164.30 o
   1   7   2    24424.37    25408.56    272.16 o
   2   7   2    28333.33    27934.94    446.42 o
   3   7   2     4134.22     4253.23    143.03 o
   4   7   2      879.39      942.60     86.79 o
   5   7   2      345.35      345.36     53.73 o
   6   7   2      140.72      173.11     33.30 o
   7   7   2      168.41      176.44     43.89 o
   8   7   2       13.43        0.25     25.17 o
   9   7   2      417.03      546.47     70.79 o
  10   7   2       11.42       34.97     39.38 o
  11   7   2      148.46      154.59     41.91 o
  12   7   2      204.83      114.46     31.54 o
 -12   8   2       86.25       31.94     33.75 o
 -11   8   2       29.41      125.96     45.92 o
 -10   8   2      167.70      241.28     50.56 o
  -9   8   2       90.43       56.53     37.28 o
  -8   8   2     5459.27     6066.63    287.06 o
  -7   8   2      828.34      808.89     86.61 o
  -6   8   2     1220.55     1241.22    130.77 o
  -5   8   2     2185.55     2015.78    179.69 o
  -4   8   2     5001.91     4932.70    281.79 o
  -3   8   2     4990.82     4864.19    219.45 o
  -2   8   2       73.88       77.11     20.26 o
  -1   8   2    16261.29    16937.30    273.18 o
   0   8   2      957.47      913.67     80.79 o
   1   8   2     6614.50     6830.58    250.62 o
   2   8   2     1486.34     1352.94    163.20 o
   3   8   2       19.97       46.07     19.33 o
   4   8   2      779.85      656.84     57.01 o
   5   8   2        3.49       41.35     13.11 o
   6   8   2     1166.44     1130.83    110.16 o
   7   8   2       26.81       51.76     36.15 o
   8   8   2     3152.56     3311.12    313.46 o
   9   8   2     1564.57     1552.73    125.61 o
  10   8   2       15.34       70.45     27.78 o
  11   8   2      303.30      218.26     75.60 o
  12   8   2       13.92       24.75     33.20 o
 -12   9   2      203.28      136.96     37.29 o
 -11   9   2      803.37      734.52     94.00 o
 -10   9   2      201.86      162.84     56.84 o
  -9   9   2      764.39      729.55     87.35 o
  -8   9   2       21.45       75.92     41.70 o
  -7   9   2      468.92      438.19     47.01 o
  -6   9   2      134.07       83.72     23.92 o
  -5   9   2      741.05      631.50     57.03 o
  -4   9   2      573.55      498.00     48.51 o
  -3   9   2     3419.31     3011.27    150.69 o
  -2   9   2     8908.10     8988.45    188.99 o
  -1   9   2     6614.45     6947.55    193.30 o
   0   9   2     5109.60     5483.77    281.07 o
   1   9   2        3.25       11.40     30.82 o
   2   9   2    14134.91    14669.78    322.97 o
   3   9   2     3290.11     3403.57    190.97 o
   4   9   2     3031.65     3186.03    171.18 o
   5   9   2      793.27      847.44     72.12 o
   6   9   2        6.35       50.59     31.13 o
   7   9   2     5569.85     6262.64    341.37 o
   8   9   2       17.38       44.94     77.07 o
   9   9   2      318.41      287.05     72.90 o
  10   9   2        2.93       33.99     32.15 o
  11   9   2      100.64      156.00     67.70 o
  12   9   2      169.59      218.98     62.59 o
 -11  10   2       26.35       99.17     61.52 o
 -10  10   2       24.32       73.02     49.21 o
  -9  10   2       61.61       86.12     33.94 o
  -8  10   2        2.49       72.56     41.85 o
  -7  10   2     6070.98     6846.06    392.57 o
  -6  10   2      351.71      282.54     45.63 o
  -5  10   2      366.91      474.04     59.21 o
  -4  10   2       32.05       11.58     42.78 o
  -3  10   2      554.63      693.83     72.01 o
  -2  10   2      238.99      236.62     34.63 o
  -1  10   2    12785.42    13862.00    246.67 o
   0  10   2      196.73      271.22     33.73 o
   1  10   2     6381.52     6870.42    259.09 o
   2  10   2       13.21       43.29     17.57 o
   3  10   2      815.59      771.15     74.16 o
   4  10   2     2131.37     1889.28    205.47 o
   5  10   2      380.61      269.44     51.62 o
   6  10   2      599.24      538.87     86.90 o
   7  10   2     2694.55     2867.50    271.67 o
   8  10   2     1100.87     1291.83    108.78 o
   9  10   2       68.41       86.73     35.37 o
  10  10   2        6.67       61.92     51.85 o
  11  10   2       12.31       51.16     43.24 o
 -11  11   2       32.59       57.27     38.32 o
 -10  11   2      578.58      377.63     99.89 o
  -9  11   2        5.02       60.27     46.99 o
  -8  11   2     1257.16     1143.97    115.65 o
  -7  11   2      327.73      166.49     58.81 o
  -6  11   2     1552.91     1500.80    169.59 o
  -5  11   2     2950.84     3047.22    252.96 o
  -4  11   2     2123.10     2357.80    228.08 o
  -3  11   2     7314.99     7541.65    217.10 o
  -2  11   2     4461.90     4856.23    203.37 o
  -1  11   2        3.38        1.90     48.36 o
   0  11   2      334.90      359.73     41.98 o
   1  11   2     1079.81     1284.75    126.94 o
   2  11   2      347.99      371.66     50.88 o
   3  11   2     2236.19     2179.03    243.96 o
   4  11   2     5151.94     5517.85    258.31 o
   5  11   2      422.75      454.66     57.71 o
   6  11   2     2349.14     2508.03    223.01 o
   7  11   2       37.90      109.28     37.31 o
   8  11   2      233.46      119.85     49.05 o
   9  11   2        4.85       52.39     36.13 o
  10  11   2      329.73      371.23     74.67 o
  11  11   2        0.52       64.89     45.99 o
 -11  12   2      238.21      307.98    114.88 o
 -10  12   2      369.06      161.64     41.75 o
  -9  12   2        2.38      104.03     38.52 o
  -8  12   2        8.61       69.62     38.03 o
  -7  12   2      249.83      180.53     51.29 o
  -6  12   2     2336.29     2355.25    244.75 o
  -5  12   2     1985.96     2004.32    205.53 o
  -4  12   2      855.15      720.54     81.67 o
  -3  12   2      618.14      627.18     70.09 o
  -2  12   2     2007.71     2038.93    237.47 o
  -1  12   2     1014.96     1231.59    115.33 o
   0  12   2       15.65       69.39     34.40 o
   1  12   2      862.32      960.51     96.78 o
   2  12   2     3026.00     2916.20    196.93 o
   3  12   2     2241.29     2251.69    232.76 o
   4  12   2       30.08       69.29     28.76 o
   5  12   2     2974.04     3357.63    234.37 o
   6  12   2      152.69      138.04     34.27 o
   7  12   2      188.22      118.80     42.22 o
   8  12   2      297.22      253.37     86.46 o
   9  12   2        3.55       95.02     30.85 o
  10  12   2       76.74       73.69     35.60 o
 -10  13   2       33.06       23.07     29.04 o
  -9  13   2      137.51       42.07     52.48 o
  -8  13   2       26.31      125.94     58.83 o
  -7  13   2       49.23        2.24     43.51 o
  -6  13   2      981.15      979.32     83.03 o
  -5  13   2     1868.12     1888.01    194.75 o
  -4  13   2      611.15      729.20     66.32 o
  -3  13   2      794.01      892.83     81.69 o
  -2  13   2        1.91       49.20     36.44 o
  -1  13   2     1974.68     2082.54    170.94 o
   0  13   2      669.93      546.38     59.29 o
   1  13   2      925.70      994.43    106.72 o
   2  13   2     1227.49     1182.43    117.53 o
   3  13   2       42.91       33.28     19.67 o
   4  13   2     2649.56     2998.65    323.32 o
   5  13   2       93.78       64.72     30.24 o
   6  13   2     1698.90     1725.28    181.79 o
   7  13   2       38.76       55.48     30.98 o
   8  13   2        4.79      137.18     63.38 o
   9  13   2      169.95      148.12     54.85 o
  10  13   2       58.59       94.18     40.54 o
  -9  14   2      835.87      799.00     90.65 o
  -8  14   2      111.37       66.55     40.59 o
  -7  14   2       18.25       25.31     62.02 o
  -6  14   2      221.65       97.55     41.94 o
  -5  14   2      715.62      560.34     65.10 o
  -4  14   2     3868.32     4476.73    386.61 o
  -3  14   2        0.72       42.69     30.24 o
  -2  14   2     2349.03     2558.67    251.27 o
  -1  14   2        0.02        6.68     35.71 o
   0  14   2       40.25       87.45     34.69 o
   1  14   2      732.47      811.54     82.90 o
   2  14   2     1444.23     1414.00    130.14 o
   3  14   2       32.24       18.60     31.90 o
   4  14   2     1354.78     1433.26    135.53 o
   5  14   2     1283.48     1313.20    140.39 o
   6  14   2       44.56       45.57     48.24 o
   7  14   2       12.34       45.01     34.43 o
   8  14   2       25.45       54.87     27.65 o
   9  14   2      240.42      198.17     54.97 o
  -9  15   2       94.12       37.20     66.98 o
  -8  15   2      100.17      137.72     45.99 o
  -7  15   2      345.20      271.05     81.78 o
  -6  15   2      312.50      222.41     42.38 o
  -5  15   2        0.68       75.11     38.25 o
  -4  15   2      283.67      308.70     48.15 o
  -3  15   2      725.44      742.40     66.03 o
  -2  15   2      469.78      421.70    133.56 o
  -1  15   2        7.50       20.33     21.96 o
   0  15   2     3846.31     3748.79    425.59 o
   1  15   2       63.48       42.96     29.17 o
   2  15   2       30.72       65.93     35.39 o
   3  15   2      714.71      662.02     92.68 o
   4  15   2       89.45      108.29     45.82 o
   5  15   2      514.47      551.69     56.37 o
   6  15   2      111.75      144.03     56.74 o
   7  15   2       40.35       42.22     58.64 o
   8  15   2        7.14       44.24     39.02 o
   9  15   2        0.63      149.93     93.02 o
  -8  16   2       15.85      126.68     90.27 o
  -7  16   2       76.89      188.20     66.66 o
  -6  16   2       82.01      160.81     40.05 o
  -5  16   2        1.27       66.97     35.19 o
  -4  16   2      179.91      154.02     60.22 o
  -3  16   2      764.36      901.98     85.59 o
  -2  16   2      287.84      242.68     45.81 o
  -1  16   2     1406.76     1338.82    123.04 o
   0  16   2      504.28      400.09     61.82 o
   1  16   2     1201.62     1480.02    141.09 o
   2  16   2        7.02       85.48     48.86 o
   3  16   2     1120.91     1210.89    132.21 o
   4  16   2       40.98        5.26     37.44 o
   5  16   2       61.58       98.67     40.76 o
   6  16   2      499.02      325.04     67.04 o
   7  16   2      145.91      158.59     69.79 o
   8  16   2      131.90      182.23    149.58 o
  -6  17   2        0.16       39.07     40.81 o
  -5  17   2       30.50      116.47     39.40 o
  -4  17   2      284.24      258.65     57.40 o
  -3  17   2      175.52      209.72     41.21 o
  -2  17   2      516.86      434.02     71.72 o
  -1  17   2      111.88       71.88     31.40 o
   0  17   2      533.25      679.02     74.57 o
   1  17   2      404.51      505.44     67.44 o
   2  17   2        4.44       36.24     34.67 o
   3  17   2       60.06       99.44     56.78 o
   4  17   2       45.78       81.42     40.22 o
   5  17   2       19.68      125.68     45.16 o
   6  17   2        0.04       97.34     38.29 o
  -5  18   2       79.08       92.26     40.37 o
  -4  18   2       16.79       87.99     28.51 o
  -3  18   2      293.06      237.90     47.55 o
  -2  18   2        5.46       89.43     33.81 o
  -1  18   2      701.12      540.47     78.22 o
   0  18   2      171.13      203.86     40.88 o
   1  18   2      565.92      624.72     70.91 o
   2  18   2      262.91      270.45     68.00 o
   3  18   2      133.25      131.81     52.32 o
   4  18   2        4.49       80.48     33.80 o
   5  18   2      135.92       14.90     56.76 o
  -3  19   2       84.07       89.81     55.40 o
  -2  19   2      244.21      298.79     56.25 o
  -1  19   2        1.81       56.77     34.21 o
   0  19   2       35.44       55.11     27.85 o
   1  19   2      190.11       94.26     37.21 o
   2  19   2        0.21      106.98     47.38 o
   3  19   2      189.88      202.41     71.61 o
 -13   0   3      179.15      116.63     69.94 o
 -11   0   3      783.69      787.02    134.47 o
  -9   0   3     1832.14     1766.58    263.69 o
  -7   0   3     1316.84     1684.15    285.29 o
  -5   0   3    13132.82    12581.37    370.23 o
  -3   0   3     8894.42     8946.08    273.04 o
  -1   0   3    23522.98    23210.01    268.69 o
   1   0   3    20296.56    20772.44    162.16 o
   3   0   3    96466.77    97594.73   1642.17 o
   5   0   3     1798.78     2026.97    304.09 o
   7   0   3     2266.91     2288.39    358.89 o
   9   0   3        0.56       17.91     39.79 o
  11   0   3      103.89       97.44    106.84 o
  13   0   3      288.90      115.77     76.36 o
 -13   1   3        0.38       64.29     55.47 o
 -12   1   3        1.96       37.71     31.30 o
 -11   1   3      117.01      143.39     48.05 o
 -10   1   3      438.21      179.97     51.39 o
  -9   1   3      836.51      642.65     81.05 o
  -8   1   3      148.19      135.13     25.26 o
  -7   1   3    16684.12    17210.52    425.04 o
  -6   1   3     9324.45     8942.81    267.34 o
  -5   1   3    10296.84    10746.58    258.65 o
  -4   1   3     3947.52     3902.86    125.10 o
  -3   1   3    34921.86    34390.53    377.69 o
  -2   1   3      300.04      347.35     20.73 o
  -1   1   3     2465.82     2227.74     34.26 o
   0   1   3     2877.05     2795.56     33.97 o
   1   1   3    19141.27    18633.37    181.62 o
   2   1   3    12707.53    12515.92    153.40 o
   3   1   3     9175.76     8899.87    117.87 o
   4   1   3      823.81     1105.62    101.41 o
   5   1   3      988.52      981.35     81.29 o
   6   1   3     2040.19     2233.63    186.77 o
   7   1   3     4438.54     5046.76    285.01 o
   8   1   3      608.85      806.13    101.61 o
   9   1   3        4.43       78.60     31.37 o
  10   1   3       26.28       82.60     46.91 o
  11   1   3       45.38       79.41     41.47 o
  12   1   3      240.32      214.29     55.37 o
  13   1   3       41.27       93.27     73.67 o
 -13   2   3       14.10      120.23     56.49 o
 -12   2   3      955.65     1422.85    132.37 o
 -11   2   3      120.17      176.34     49.03 o
 -10   2   3      238.11      256.54     57.27 o
  -9   2   3     2815.95     2817.76    254.95 o
  -8   2   3      897.38      900.58    101.43 o
  -7   2   3     2172.48     2070.83    254.43 o
  -6   2   3       95.63      185.97     39.30 o
  -5   2   3       79.76       37.66     25.99 o
  -4   2   3      617.71      657.92     56.55 o
  -3   2   3     1491.36     1886.55     79.15 o
  -2   2   3    22050.76    20863.77    232.48 o
  -1   2   3     5832.62     5632.34     75.53 o
   0   2   3      479.04      555.78     37.07 o
   1   2   3      403.59      435.21     24.24 o
   2   2   3    11634.50    11310.72    116.27 o
   3   2   3      785.67      867.39     54.20 o
   4   2   3     1141.98     1064.01    102.76 o
   5   2   3       53.97      120.73     31.66 o
   6   2   3     7601.43     8344.61    259.31 o
   7   2   3      125.94       62.57     42.99 o
   8   2   3     1007.51      982.37    103.19 o
   9   2   3       36.85       72.28     28.50 o
  10   2   3      253.00      185.97     57.17 o
  11   2   3       40.47       89.95     39.45 o
  12   2   3      192.22      133.92     39.48 o
  13   2   3      163.03      137.76     71.41 o
 -13   3   3       46.41      172.22     53.69 o
 -12   3   3      291.40      295.33     73.41 o
 -11   3   3       32.48      102.89     35.47 o
 -10   3   3      775.56      804.15    109.02 o
  -9   3   3     2857.57     2861.66    279.32 o
  -8   3   3     1101.67     1284.94    127.63 o
  -7   3   3      225.82      147.38     30.24 o
  -6   3   3     1492.66     1483.51    105.50 o
  -5   3   3     7988.13     7162.53    215.82 o
  -4   3   3      698.57      687.81     86.96 o
  -3   3   3     8748.50     7973.48    139.49 o
  -2   3   3     4583.98     4215.36    105.48 o
  -1   3   3     6417.21     6664.01     85.88 o
   0   3   3    21951.54    21759.96    150.40 o
   1   3   3     4814.49     4565.59     77.84 o
   2   3   3       13.18       24.35      7.09 o
   3   3   3        0.96       38.34     10.67 o
   4   3   3    11535.20    12083.34    223.34 o
   5   3   3    18470.93    18764.98    317.17 o
   6   3   3     2721.83     2603.01    190.27 o
   7   3   3     3531.37     3714.47    298.46 o
   8   3   3     5321.80     6016.58    269.25 o
   9   3   3     2120.38     2178.20    211.02 o
  10   3   3       13.04       52.98     34.39 o
  11   3   3       75.92      127.97     33.86 o
  12   3   3       27.15       65.39     33.50 o
  13   3   3        1.67       83.01     37.01 o
 -13   4   3        0.42       55.47     40.51 o
 -12   4   3        1.12      166.39     64.97 o
 -11   4   3      459.62      386.72     84.21 o
 -10   4   3       14.26      107.98     35.88 o
  -9   4   3     1125.22      904.92     70.45 o
  -8   4   3      122.86      117.87     38.36 o
  -7   4   3      563.49      587.61     59.37 o
  -6   4   3     6271.57     6341.38    288.02 o
  -5   4   3       35.29      -26.14     36.89 o
  -4   4   3    31391.81    32363.59    340.52 o
  -3   4   3     1684.07     1645.30     71.72 o
  -2   4   3    56423.60    54613.24    543.57 o
  -1   4   3    38323.11    36730.21    419.63 o
   0   4   3    84934.80    79115.13    881.92 o
   1   4   3     5990.86     5655.26     83.31 o
   2   4   3     3016.62     3153.98     68.03 o
   3   4   3      665.34      718.88     53.11 o
   4   4   3      491.97      548.23     43.81 o
   5   4   3    15458.68    15630.30    409.61 o
   6   4   3      298.51      233.55     34.45 o
   7   4   3        4.87       36.72     24.12 o
   8   4   3       12.76       70.07     19.03 o
   9   4   3       41.98       36.84     33.66 o
  10   4   3       83.38       87.92     31.88 o
  11   4   3       14.14       73.36     41.28 o
  12   4   3       63.55      125.08     37.91 o
  13   4   3       16.45       54.01     41.71 o
 -13   5   3      121.38        5.42     47.49 o
 -12   5   3      111.71      136.54     99.22 o
 -11   5   3      909.71     1010.35    133.49 o
 -10   5   3     1418.11     1323.34    111.46 o
  -9   5   3     2528.85     2307.40    215.88 o
  -8   5   3      261.98      225.83     54.60 o
  -7   5   3      223.35      223.24     36.72 o
  -6   5   3     2346.90     2391.97    257.14 o
  -5   5   3    22562.85    23423.41    459.02 o
  -4   5   3     8077.41     7675.28    212.19 o
  -3   5   3    14911.81    14467.90    205.54 o
  -2   5   3      218.24      108.45     23.84 o
  -1   5   3    25482.86    25289.16    243.43 o
   0   5   3     2202.96     1899.10     92.36 o
   1   5   3      823.69      633.00     49.03 o
   2   5   3       61.86       46.95     14.78 o
   3   5   3     7884.21     7376.29    137.78 o
   4   5   3       45.28       85.50     24.89 o
   5   5   3      148.19      142.40     26.04 o
   6   5   3     7080.60     6916.41    214.76 o
   7   5   3      282.37      289.52     36.91 o
   8   5   3       12.57      -27.88     40.97 o
   9   5   3      522.89      409.76     66.17 o
  10   5   3     1274.64     1405.26    144.27 o
  11   5   3      159.85      185.40     78.91 o
  12   5   3        9.41       91.04     44.77 o
  13   5   3       85.33      121.89     58.72 o
 -13   6   3      152.34      148.27     48.48 o
 -12   6   3      312.32      215.21     65.47 o
 -11   6   3       23.41       51.52     27.20 o
 -10   6   3     4074.19     4293.57    444.84 o
  -9   6   3       94.12       76.59     32.06 o
  -8   6   3        0.35       71.35     45.17 o
  -7   6   3      150.22      150.72     34.13 o
  -6   6   3       32.57       65.38     32.67 o
  -5   6   3       10.52       44.48     27.28 o
  -4   6   3       17.88       37.53     21.36 o
  -3   6   3     6036.27     5381.29    215.63 o
  -2   6   3     1710.91     1921.36    130.46 o
  -1   6   3     4845.15     5074.70    143.62 o
   0   6   3    16641.44    17088.32    191.07 o
   1   6   3     2973.33     2937.85     95.25 o
   2   6   3      326.92      447.54     43.48 o
   3   6   3     7133.67     7249.43    165.56 o
   4   6   3    11749.54    11273.38    254.89 o
   5   6   3     5322.95     5366.25    246.59 o
   6   6   3      369.07      466.11     44.10 o
   7   6   3      199.11      244.32     52.78 o
   8   6   3      100.02       71.09     49.50 o
   9   6   3      223.06      305.28     69.97 o
  10   6   3      800.92      886.37    115.41 o
  11   6   3      446.70      360.41     82.02 o
  12   6   3      104.73       87.87     24.18 o
  13   6   3       96.45      107.18    134.39 o
 -13   7   3        2.81      -45.94     83.33 o
 -12   7   3       12.84      154.73     47.58 o
 -11   7   3      258.66      309.62     50.41 o
 -10   7   3      110.21      121.61     40.61 o
  -9   7   3     2599.19     3136.76    275.03 o
  -8   7   3       18.34       53.60     28.04 o
  -7   7   3       43.74       58.29     39.99 o
  -6   7   3      900.31      904.98     83.78 o
  -5   7   3     2935.66     2653.39    196.45 o
  -4   7   3    11207.84    11488.75    340.53 o
  -3   7   3     1416.76     1218.33    147.34 o
  -2   7   3     2951.31     2825.09    147.30 o
  -1   7   3    10242.15    10071.22    187.64 o
   0   7   3      436.10      316.82     37.97 o
   1   7   3     9060.98     9166.14    179.17 o
   2   7   3     5189.29     4732.17    165.94 o
   3   7   3     5453.72     5247.80    146.60 o
   4   7   3     7891.88     7675.82    212.21 o
   5   7   3     1270.29     1206.07    112.83 o
   6   7   3       56.48       31.58     23.41 o
   7   7   3     2019.90     2068.44    169.92 o
   8   7   3      179.02      118.20     37.61 o
   9   7   3       38.54       18.92     32.65 o
  10   7   3     1315.71     1547.39    132.97 o
  11   7   3      119.59      222.29     46.56 o
  12   7   3      202.25      244.57    106.91 o
 -12   8   3      299.77      178.72     58.65 o
 -11   8   3       80.87       84.71     35.08 o
 -10   8   3      999.34     1007.76     77.63 o
  -9   8   3      141.63       71.16     36.54 o
  -8   8   3     1095.18     1258.53     99.70 o
  -7   8   3     4996.86     5107.70    249.99 o
  -6   8   3      267.05      194.70     47.92 o
  -5   8   3      951.43      794.84     85.62 o
  -4   8   3      432.28      497.82     49.59 o
  -3   8   3     3534.13     3464.31    140.89 o
  -2   8   3     4471.50     4909.72    175.28 o
  -1   8   3       57.16       77.43     25.61 o
   0   8   3    11998.81    12556.97    255.60 o
   1   8   3    38242.13    40278.97    495.61 o
   2   8   3    21343.26    22067.67    357.36 o
   3   8   3      164.93      135.33     34.82 o
   4   8   3     1195.26     1072.50     87.77 o
   5   8   3     2586.24     2408.84    195.13 o
   6   8   3      220.97      229.83     28.75 o
   7   8   3        1.84       65.55     31.84 o
   8   8   3      164.45      161.42     53.69 o
   9   8   3      188.48      190.56     52.43 o
  10   8   3       36.41       45.31     37.12 o
  11   8   3      229.42      212.12    118.58 o
  12   8   3       68.26      121.13     61.75 o
 -12   9   3       24.12      169.80     57.32 o
 -11   9   3      161.22      179.75     57.51 o
 -10   9   3      124.28      107.84     50.39 o
  -9   9   3     1293.55     1337.96    138.22 o
  -8   9   3     9727.50    11377.07    355.81 o
  -7   9   3      735.42      652.53     64.22 o
  -6   9   3     1261.22     1223.28    146.97 o
  -5   9   3     3344.46     3791.26    233.11 o
  -4   9   3      721.33      749.54     75.68 o
  -3   9   3       99.35       60.94     23.34 o
  -2   9   3    13594.76    13744.34    282.10 o
  -1   9   3       80.32      110.23     33.56 o
   0   9   3     2333.97     2337.33    175.19 o
   1   9   3     3993.20     4186.91    169.86 o
   2   9   3     1120.81     1095.56    107.68 o
   3   9   3     3442.69     3440.11    181.00 o
   4   9   3      178.61      192.30     38.56 o
   5   9   3      850.28      869.08     79.07 o
   6   9   3      960.07     1041.76    105.62 o
   7   9   3       11.24       21.72     26.01 o
   8   9   3      600.61      559.71     65.00 o
   9   9   3      178.80      189.35     44.81 o
  10   9   3       36.91      144.26     47.01 o
  11   9   3        0.58      153.82     41.45 o
  12   9   3      124.65      115.68    114.55 o
 -11  10   3       38.23       91.80     36.47 o
 -10  10   3       26.19       51.33     46.04 o
  -9  10   3      306.82      237.23     60.74 o
  -8  10   3     1130.39     1113.44    106.73 o
  -7  10   3     1277.75     1232.46    116.08 o
  -6  10   3     1508.67     1667.09    155.31 o
  -5  10   3      664.82      712.26     96.20 o
  -4  10   3     3963.41     4213.66    203.07 o
  -3  10   3      118.24      154.93     30.39 o
  -2  10   3      167.94      186.27     71.69 o
  -1  10   3      614.48      647.11     75.18 o
   0  10   3      479.40      553.12     58.84 o
   1  10   3      572.25      556.39     54.53 o
   2  10   3    13474.90    14098.22    318.33 o
   3  10   3      147.70      149.73     28.77 o
   4  10   3      802.96      888.29     81.31 o
   5  10   3      364.94      327.86     65.66 o
   6  10   3      970.39     1015.17     97.68 o
   7  10   3      450.65      373.30     52.62 o
   8  10   3      905.97      821.61     96.98 o
   9  10   3       32.23       97.78     40.76 o
  10  10   3      242.55      117.61     47.56 o
  11  10   3       58.59       91.42     37.56 o
 -11  11   3      121.54      155.59     41.95 o
 -10  11   3        0.87       49.63     50.63 o
  -9  11   3        2.10       33.52     46.12 o
  -8  11   3      575.47      542.34     84.86 o
  -7  11   3     2557.66     2495.17    272.08 o
  -6  11   3      290.29      347.48     38.27 o
  -5  11   3       68.65       57.60     27.80 o
  -4  11   3       25.65       48.54     52.42 o
  -3  11   3     2459.46     2558.50    237.64 o
  -2  11   3     3276.40     3386.97    286.58 o
  -1  11   3       56.86       47.64     20.87 o
   0  11   3     1219.70     1104.90    106.28 o
   1  11   3       25.53       89.51     33.11 o
   2  11   3     2732.99     2725.14    268.69 o
   3  11   3     1597.46     1727.25    190.59 o
   4  11   3     6853.80     7989.71    268.92 o
   5  11   3     1249.68     1111.13     94.96 o
   6  11   3     3295.26     3370.03    328.34 o
   7  11   3     3442.50     3438.81    282.28 o
   8  11   3       15.94      145.10     43.92 o
   9  11   3      135.35       74.04     42.18 o
  10  11   3       41.42       30.93     41.20 o
  11  11   3      101.61       70.96     66.49 o
 -10  12   3      594.30      613.71    146.31 o
  -9  12   3       15.92       77.94     41.41 o
  -8  12   3       74.72       72.63     42.61 o
  -7  12   3     1184.07     1464.39    104.21 o
  -6  12   3     3140.87     3258.87    306.68 o
  -5  12   3       42.69       58.57     40.62 o
  -4  12   3     8578.20     8951.96    300.31 o
  -3  12   3     1375.01     1190.31    109.29 o
  -2  12   3     6022.86     6472.78    260.93 o
  -1  12   3       83.69       90.38     27.87 o
   0  12   3      548.27      749.64     80.62 o
   1  12   3      468.62      420.42     80.35 o
   2  12   3      497.48      572.96     56.16 o
   3  12   3     3779.05     3956.23    345.30 o
   4  12   3      937.80      833.54     69.86 o
   5  12   3     2056.49     2259.17    190.29 o
   6  12   3      144.64      165.67     35.56 o
   7  12   3     1218.60     1375.90    124.86 o
   8  12   3       57.12      140.24     38.48 o
   9  12   3       99.78       48.12     36.03 o
  10  12   3       16.43       90.42     39.84 o
 -10  13   3       46.22       75.96     42.49 o
  -9  13   3      165.09      159.91     50.07 o
  -8  13   3       10.73       47.83     40.05 o
  -7  13   3     1270.60     1286.30    122.95 o
  -6  13   3      518.83      518.95     67.44 o
  -5  13   3     4103.01     4683.57    328.79 o
  -4  13   3     1499.13     1696.67    159.46 o
  -3  13   3     9502.30    10151.84    310.84 o
  -2  13   3        0.82      120.33     28.72 o
  -1  13   3     1392.18     1647.41    144.11 o
   0  13   3        1.96       94.11     66.05 o
   1  13   3       53.35       94.54     28.78 o
   2  13   3      885.90      879.33     83.51 o
   3  13   3      425.87      348.83     59.81 o
   4  13   3     2084.74     2113.69    218.79 o
   5  13   3      143.14      101.59     55.71 o
   6  13   3        1.57       61.69     25.18 o
   7  13   3      322.31      332.88     55.95 o
   8  13   3       25.14      107.03     33.60 o
   9  13   3       24.45        8.50     36.57 o
  10  13   3      110.90       46.69     49.80 o
  -9  14   3      111.46       63.17     39.35 o
  -8  14   3      279.60      197.59     56.07 o
  -7  14   3      187.96      153.46     54.77 o
  -6  14   3      147.20      157.61     46.98 o
  -5  14   3       18.97       35.84     41.37 o
  -4  14   3       10.72      -14.85     35.92 o
  -3  14   3      492.69      390.11     49.44 o
  -2  14   3      215.86      219.77     50.20 o
  -1  14   3     2075.65     2447.52    233.24 o
   0  14   3      912.55      901.51     83.82 o
   1  14   3      268.91      383.74     50.37 o
   2  14   3      648.37      611.64     70.35 o
   3  14   3     1678.76     1491.00    157.46 o
   4  14   3      206.85      246.38     39.25 o
   5  14   3     2587.52     2659.27    237.12 o
   6  14   3     1244.07     1338.57    128.76 o
   7  14   3       10.20       56.54     31.56 o
   8  14   3      396.04      424.38    110.80 o
   9  14   3       64.14       54.61     48.14 o
  -8  15   3       45.14       82.80     35.64 o
  -7  15   3       13.97      100.21     42.89 o
  -6  15   3      274.42      234.39     35.74 o
  -5  15   3     1376.10     1319.11    142.38 o
  -4  15   3        2.61       34.32     38.65 o
  -3  15   3      155.32      113.93     40.85 o
  -2  15   3        6.05       45.56     27.39 o
  -1  15   3      141.20       65.68     38.17 o
   0  15   3        0.27       36.80     27.44 o
   1  15   3     2982.46     2988.98    309.88 o
   2  15   3      101.09       41.07     32.72 o
   3  15   3     1187.35     1337.07    160.01 o
   4  15   3        0.01       54.82     30.53 o
   5  15   3      160.59      154.98     39.15 o
   6  15   3       92.63      104.49     44.04 o
   7  15   3      171.15       84.65     49.46 o
   8  15   3      174.07      133.30     49.91 o
  -7  16   3      576.21      351.66     58.52 o
  -6  16   3      104.54      127.89     57.02 o
  -5  16   3      227.74      192.54     48.93 o
  -4  16   3      222.73      232.68     44.36 o
  -3  16   3      349.47      319.51     73.45 o
  -2  16   3       91.93      114.68     34.59 o
  -1  16   3     2481.57     2741.00    259.06 o
   0  16   3     1298.46     1149.45    124.04 o
   1  16   3      199.64      183.43     43.30 o
   2  16   3     1206.32     1352.18    129.51 o
   3  16   3      236.83      245.60     50.10 o
   4  16   3     1004.88     1044.26    119.90 o
   5  16   3       73.68       95.72     36.31 o
   6  16   3        1.04      105.53     48.14 o
   7  16   3       40.27      145.02     36.21 o
   8  16   3        1.04       97.54     79.45 o
  -6  17   3      715.61      875.53    106.96 o
  -5  17   3       86.86      110.62     83.92 o
  -4  17   3       21.34      128.74     40.48 o
  -3  17   3        3.22      129.23     47.10 o
  -2  17   3      231.74      208.49     43.04 o
  -1  17   3      428.71      215.61    106.36 o
   0  17   3     1496.00     1356.95    137.30 o
   1  17   3      479.73      368.14     64.31 o
   2  17   3      726.08      857.73    114.39 o
   3  17   3      271.55      176.86     51.15 o
   4  17   3        1.37       94.83     37.18 o
   5  17   3       27.92       88.05     41.44 o
   6  17   3        1.35       73.09     28.29 o
  -5  18   3       48.39       31.48     33.79 o
  -4  18   3       13.96       12.33     39.92 o
  -3  18   3      103.81      159.55     39.16 o
  -2  18   3        0.66       30.51     48.65 o
  -1  18   3        7.26       24.24     45.11 o
   0  18   3      698.17      557.34     78.21 o
   1  18   3       10.15      102.92     36.29 o
   2  18   3      162.81      116.56     51.85 o
   3  18   3      248.38      164.08     55.69 o
   4  18   3      211.82      150.95     43.42 o
   5  18   3        1.59       40.91     48.92 o
  -3  19   3        7.16      -28.82    113.07 o
  -2  19   3      105.67      152.20     31.57 o
  -1  19   3      235.18      276.32     47.64 o
   0  19   3       49.77      105.35     39.82 o
   1  19   3       44.46       72.72     37.34 o
   2  19   3       13.98       52.80     36.09 o
   3  19   3       35.62       36.14     59.55 o
 -12   0   4      174.32      139.36     66.06 o
 -10   0   4       25.36      106.19     54.82 o
  -8   0   4      318.57      466.68     83.66 o
  -6   0   4       31.49       99.18     25.96 o
  -4   0   4    30624.12    29628.63    528.82 o
  -2   0   4      982.04      882.81     45.44 o
   0   0   4   101267.29    94753.16   1019.86 o
   2   0   4    38147.77    39254.68    695.60 o
   4   0   4     9175.55     9841.19    339.29 o
   6   0   4     3730.60     4475.39    362.68 o
   8   0   4      435.43      593.39    179.72 o
  10   0   4      197.77      214.98     87.64 o
  12   0   4       71.58       85.81     66.28 o
 -13   1   4       70.39      119.66     42.72 o
 -12   1   4       75.08      141.66     48.38 o
 -11   1   4       13.30       20.24     43.31 o
 -10   1   4     2734.86     3205.66    330.89 o
  -9   1   4     1347.87     1324.31    138.58 o
  -8   1   4       30.27       46.63     30.01 o
  -7   1   4      196.42      281.70     68.12 o
  -6   1   4    10636.29    10825.07    271.98 o
  -5   1   4     5228.80     4964.60    204.70 o
  -4   1   4     3615.10     3618.16    141.31 o
  -3   1   4     7298.74     7603.75    111.81 o
  -2   1   4    14682.76    16028.84    160.30 o
  -1   1   4    21808.72    22219.42    215.66 o
   0   1   4     3234.04     3420.90     41.36 o
   1   1   4     2311.85     1939.87     35.49 o
   2   1   4     3249.99     3147.48     55.07 o
   3   1   4     8022.34     7732.64    103.82 o
   4   1   4      964.09      962.98     87.37 o
   5   1   4     1178.39     1292.61    136.85 o
   6   1   4     1625.43     2124.10    206.18 o
   7   1   4      243.65      204.54     39.19 o
   8   1   4     1255.66     1473.19    149.75 o
   9   1   4     2960.40     3141.88    267.74 o
  10   1   4        3.09       95.50     51.10 o
  11   1   4      166.03       91.27     54.52 o
  12   1   4        0.30      118.48     51.92 o
  13   1   4        1.29       72.73     41.43 o
 -13   2   4        3.30      114.52     45.32 o
 -12   2   4       65.65       32.87     54.02 o
 -11   2   4      772.92      699.14     74.11 o
 -10   2   4       96.80       86.52     37.53 o
  -9   2   4      188.70      132.52     41.73 o
  -8   2   4      985.27     1012.16     95.01 o
  -7   2   4     2152.38     1874.10    132.01 o
  -6   2   4     9680.64     9572.39    236.28 o
  -5   2   4     1107.15      936.78     71.97 o
  -4   2   4     2287.50     2434.39    117.44 o
  -3   2   4     3788.21     3782.15     92.25 o
  -2   2   4     1148.87     1091.27     43.31 o
  -1   2   4    42566.54    39762.85    477.41 o
   0   2   4    12840.40    13012.99    107.40 o
   1   2   4     1519.77     1517.66     44.22 o
   2   2   4     3027.80     2723.47     65.90 o
   3   2   4     9375.44     9712.90    184.39 o
   4   2   4     3571.52     3610.99    133.05 o
   5   2   4     2043.90     2297.79    196.15 o
   6   2   4     4657.02     5501.06    195.78 o
   7   2   4      523.84      383.04     45.51 o
   8   2   4     3218.53     3414.19    247.20 o
   9   2   4      709.14      734.42     66.85 o
  10   2   4      569.80      629.42     78.20 o
  11   2   4      149.17      126.87     65.46 o
  12   2   4       51.50       75.50     54.36 o
  13   2   4       37.07       37.34     44.01 o
 -13   3   4        3.41       58.14     35.45 o
 -12   3   4     1016.49     1118.53    112.30 o
 -11   3   4      532.22      578.18     67.69 o
 -10   3   4      302.23      432.75     74.59 o
  -9   3   4      198.45      153.85     38.43 o
  -8   3   4      128.69       95.18     33.61 o
  -7   3   4      760.01      731.42     57.12 o
  -6   3   4     6503.98     6213.47    186.01 o
  -5   3   4    11266.99     9730.67    214.13 o
  -4   3   4      253.19      133.29     34.33 o
  -3   3   4     7988.24     8144.23    133.84 o
  -2   3   4      821.73      913.93     54.97 o
  -1   3   4     5157.58     4941.33     75.83 o
   0   3   4     5365.51     5459.88     66.65 o
   1   3   4    12159.34    12059.64    132.37 o
   2   3   4    14117.14    13577.38    135.21 o
   3   3   4       27.78       70.51     18.05 o
   4   3   4      872.48      811.55     77.53 o
   5   3   4    11274.96    11147.92    279.04 o
   6   3   4     2027.15     2027.17    174.27 o
   7   3   4        7.58       53.26     19.68 o
   8   3   4        6.45       51.85     16.43 o
   9   3   4      698.20      717.32     63.84 o
  10   3   4      509.00      502.01    101.47 o
  11   3   4       97.22      144.56     48.05 o
  12   3   4        0.19       87.49     52.73 o
  13   3   4        3.30       59.62     47.08 o
 -13   4   4       83.37      107.05     38.32 o
 -12   4   4       50.03      102.99     55.23 o
 -11   4   4       29.37       38.94     39.24 o
 -10   4   4      422.01      495.35     68.44 o
  -9   4   4      363.70      240.55     45.96 o
  -8   4   4      157.82      111.99     39.98 o
  -7   4   4     4971.63     4454.34    197.65 o
  -6   4   4     4162.56     4084.18    161.53 o
  -5   4   4     9354.99     9609.09    232.82 o
  -4   4   4        2.20       19.76     24.30 o
  -3   4   4    25333.48    25091.37    212.39 o
  -2   4   4    20754.00    19037.67    228.26 o
  -1   4   4     9428.53     8619.31    160.74 o
   0   4   4    17553.32    16911.14    283.93 o
   1   4   4      254.02      283.48     19.62 o
   2   4   4      413.49      392.46     26.63 o
   3   4   4      121.91       53.89     11.34 o
   4   4   4       83.64       35.05     24.14 o
   5   4   4       84.26       43.73     26.27 o
   6   4   4     1482.69     1443.54    133.44 o
   7   4   4      853.22      778.28     64.56 o
   8   4   4     3906.50     4165.12    244.43 o
   9   4   4      140.03      123.33     30.90 o
  10   4   4      206.34      162.19     37.65 o
  11   4   4       16.82       86.69     42.15 o
  12   4   4       49.18      104.39     38.68 o
  13   4   4        0.14       31.51     36.57 o
 -13   5   4       46.54       78.46     53.30 o
 -12   5   4      136.19      123.70     46.16 o
 -11   5   4      317.62      266.70     56.84 o
 -10   5   4      405.89      300.40     85.00 o
  -9   5   4      256.97      252.86     52.52 o
  -8   5   4      111.23      141.10     51.64 o
  -7   5   4      798.88      687.26     98.50 o
  -6   5   4      695.53      831.57     88.33 o
  -5   5   4      203.76      263.08     40.33 o
  -4   5   4     9399.63     9239.53    112.54 o
  -3   5   4     3899.38     3776.74    149.56 o
  -2   5   4    31256.32    30832.03    276.77 o
  -1   5   4    17941.71    17754.40    194.20 o
   0   5   4     2490.82     2457.33     84.07 o
   1   5   4     2417.50     2407.84    100.38 o
   2   5   4      963.38      790.00     58.18 o
   3   5   4    22246.17    22573.16    269.87 o
   4   5   4    17853.32    17030.99    313.83 o
   5   5   4       36.36       73.82     27.79 o
   6   5   4     1733.71     1646.45    148.80 o
   7   5   4      997.41      936.45     82.37 o
   8   5   4      473.48      543.29     85.78 o
   9   5   4        6.63       45.92     25.95 o
  10   5   4      250.32      150.46     46.24 o
  11   5   4      199.73      215.32     53.18 o
  12   5   4      162.23      292.90     64.46 o
  13   5   4       77.02      340.82    115.39 o
 -13   6   4      103.76      105.19     53.46 o
 -12   6   4      347.49      251.92     56.55 o
 -11   6   4        4.29       18.24     34.52 o
 -10   6   4     2668.70     2799.24    313.36 o
  -9   6   4      253.89      188.95     53.65 o
  -8   6   4      964.80      987.59     98.33 o
  -7   6   4     1595.73     1583.14    171.58 o
  -6   6   4       65.49       45.65     32.11 o
  -5   6   4     1593.00     1393.54    154.82 o
  -4   6   4     6234.31     5813.90    113.50 o
  -3   6   4     1446.50     1347.47    158.97 o
  -2   6   4      720.15      878.79     99.33 o
  -1   6   4     3677.08     3432.54    160.00 o
   0   6   4     2732.34     2761.44    112.53 o
   1   6   4     9659.36     9618.42    200.57 o
   2   6   4     3436.33     3222.14    145.48 o
   3   6   4      710.22      651.74     64.33 o
   4   6   4       34.60        3.69     25.32 o
   5   6   4     5092.70     4796.71    217.76 o
   6   6   4        2.66       45.13     31.57 o
   7   6   4     3096.75     3512.41    327.36 o
   8   6   4       70.35       61.06     33.05 o
   9   6   4      404.73      334.66     53.66 o
  10   6   4      140.75      283.56     68.87 o
  11   6   4       33.39      154.82     46.68 o
  12   6   4      194.25      199.23     46.69 o
 -12   7   4      162.55      158.32     54.47 o
 -11   7   4     1458.30     1717.57    161.23 o
 -10   7   4      615.94      568.26     65.52 o
  -9   7   4      637.86      590.63    142.17 o
  -8   7   4     9237.67     9790.67    317.91 o
  -7   7   4     2510.80     2745.14    191.44 o
  -6   7   4     2828.16     3032.70    220.98 o
  -5   7   4      438.55      397.49     61.04 o
  -4   7   4     3399.38     3025.69    243.46 o
  -3   7   4     4381.72     4904.22    162.49 o
  -2   7   4     5374.30     5172.64    194.88 o
  -1   7   4     2402.95     2601.43    175.12 o
   0   7   4     7372.86     7439.38    200.52 o
   1   7   4     1066.01     1038.17    120.66 o
   2   7   4     8630.73     8665.77    155.58 o
   3   7   4     5383.06     4991.35    206.36 o
   4   7   4       17.78        4.73     26.21 o
   5   7   4      214.55      181.15     41.74 o
   6   7   4     1804.83     1610.48    166.12 o
   7   7   4      621.40      487.62     64.23 o
   8   7   4      512.44      507.00     95.47 o
   9   7   4      225.42      138.35     41.46 o
  10   7   4      281.07      229.85     70.91 o
  11   7   4      316.81      148.42     39.21 o
  12   7   4       20.94       75.89     39.02 o
 -12   8   4      110.53      133.50     49.44 o
 -11   8   4       88.01       53.05     29.67 o
 -10   8   4        2.83       78.28     49.34 o
  -9   8   4     4023.84     4397.58    414.30 o
  -8   8   4      236.12       90.83     80.67 o
  -7   8   4     4705.75     5375.10    318.34 o
  -6   8   4       12.64      113.28     30.77 o
  -5   8   4     2181.84     2065.87    101.53 o
  -4   8   4      650.46      661.81     79.44 o
  -3   8   4     3303.13     2862.35    194.72 o
  -2   8   4    39142.13    41240.39    521.00 o
  -1   8   4    18250.11    19492.86    286.08 o
   0   8   4    27328.54    29228.12    379.46 o
   1   8   4      955.53      901.19     84.38 o
   2   8   4    21211.37    22433.31    339.23 o
   3   8   4     9688.77    10099.64    220.26 o
   4   8   4     2869.78     2651.13    262.63 o
   5   8   4     3905.73     3944.56    349.50 o
   6   8   4       37.17       61.22     27.19 o
   7   8   4      123.50      103.65     37.82 o
   8   8   4        5.24       80.84     36.89 o
   9   8   4      456.19      650.21    102.67 o
  10   8   4      374.15      290.23     47.31 o
  11   8   4      392.79      255.36     60.88 o
  12   8   4      191.31      228.54     60.95 o
 -12   9   4        0.93       77.44     33.43 o
 -11   9   4        8.16       -4.88     45.88 o
 -10   9   4       46.16       65.75     38.23 o
  -9   9   4      473.77      425.20     57.29 o
  -8   9   4     2235.18     2336.23    259.91 o
  -7   9   4     3281.86     3299.36    334.60 o
  -6   9   4     1001.58     1041.90    120.81 o
  -5   9   4     2701.72     2520.41    244.25 o
  -4   9   4     4377.54     4561.62    162.54 o
  -3   9   4      434.06      420.53     55.60 o
  -2   9   4     2198.90     2477.57    174.80 o
  -1   9   4    11100.13    12157.63    242.61 o
   0   9   4     1154.63     1240.68    128.92 o
   1   9   4    38605.64    41147.37    551.86 o
   2   9   4     3249.84     3419.69    185.30 o
   3   9   4     2335.57     2205.72    181.75 o
   4   9   4      214.89      172.18     31.56 o
   5   9   4      482.59      403.81     55.17 o
   6   9   4       73.71       59.38     30.89 o
   7   9   4     5108.73     6024.19    261.99 o
   8   9   4        8.21       35.63     36.24 o
   9   9   4      394.85      291.93     44.57 o
  10   9   4        1.76       59.29     42.94 o
  11   9   4       10.57      111.80     38.65 o
  12   9   4        6.29       27.91     60.00 o
 -11  10   4       20.44       85.21     55.69 o
 -10  10   4      118.03      108.02     38.21 o
  -9  10   4      790.53      627.04     78.30 o
  -8  10   4      414.91      482.30     77.13 o
  -7  10   4      585.60      694.35     77.34 o
  -6  10   4      559.54      493.57     51.91 o
  -5  10   4     5193.31     5646.05    364.64 o
  -4  10   4     2440.38     2645.80    258.90 o
  -3  10   4     4681.24     4943.14    233.33 o
  -2  10   4      356.81      418.29     52.05 o
  -1  10   4     2013.47     2188.94    255.80 o
   0  10   4      800.75      777.60     77.31 o
   1  10   4     2883.54     2836.65    211.55 o
   2  10   4      108.80      153.46     44.75 o
   3  10   4     2166.58     2013.28    217.35 o
   4  10   4      350.59      192.17     52.65 o
   5  10   4     1723.61     1784.96    166.67 o
   6  10   4      935.63      848.83     88.90 o
   7  10   4      201.69      229.93     44.89 o
   8  10   4     1029.75      913.05    104.43 o
   9  10   4      200.22      109.98     41.43 o
  10  10   4      600.51      584.32    115.07 o
  11  10   4      277.70      282.33     62.63 o
 -11  11   4      330.99      290.04     56.58 o
 -10  11   4      297.55      366.47     66.07 o
  -9  11   4      212.57      224.35     74.38 o
  -8  11   4      196.18      222.97     43.41 o
  -7  11   4     1596.13     1849.54    201.28 o
  -6  11   4       67.33       92.20     32.43 o
  -5  11   4     3913.15     4027.74    220.41 o
  -4  11   4       82.43       87.48     35.72 o
  -3  11   4     3064.35     3283.96    332.39 o
  -2  11   4     2355.15     2277.91    228.31 o
  -1  11   4        4.42       45.98     30.29 o
   0  11   4     7380.67     7484.30    227.31 o
   1  11   4     3065.75     2755.01    301.22 o
   2  11   4       26.03       89.67     27.93 o
   3  11   4      105.42       85.97     32.29 o
   4  11   4      266.42      202.36     38.03 o
   5  11   4     1192.72     1215.71    103.72 o
   6  11   4        1.79       -0.03     37.60 o
   7  11   4     2628.39     3016.99    217.90 o
   8  11   4      621.23      403.13     67.78 o
   9  11   4      378.41      485.30    101.96 o
  10  11   4       22.25      124.74     57.92 o
  11  11   4      104.58       61.09     74.94 o
 -10  12   4       44.70      123.18     48.22 o
  -9  12   4        8.23      100.44     44.47 o
  -8  12   4      301.04      249.82     65.98 o
  -7  12   4       60.92      138.57     36.03 o
  -6  12   4     1277.75     1388.01    133.40 o
  -5  12   4     3054.59     3004.36    299.63 o
  -4  12   4     7847.21     8746.35    317.91 o
  -3  12   4     4144.17     4383.00    402.18 o
  -2  12   4       49.01       61.63     29.58 o
  -1  12   4     9565.31    11186.30    314.60 o
   0  12   4       34.79       15.97     34.56 o
   1  12   4       14.43      -12.95     36.32 o
   2  12   4      312.77      256.32     42.98 o
   3  12   4     1511.32     1474.05    153.94 o
   4  12   4      645.65      692.06     81.85 o
   5  12   4     2141.97     2048.34    200.01 o
   6  12   4     3659.50     3772.99    381.29 o
   7  12   4      358.00      249.81     42.97 o
   8  12   4      769.84      691.08     73.60 o
   9  12   4       99.50       66.61     40.77 o
  10  12   4      342.60      189.68     55.61 o
 -10  13   4        4.96       74.37     28.57 o
  -9  13   4       44.20       45.44     44.26 o
  -8  13   4       78.47      105.52     47.60 o
  -7  13   4       13.82       -0.72     39.17 o
  -6  13   4      738.74      590.32     85.64 o
  -5  13   4      972.04     1161.09    102.29 o
  -4  13   4     4056.96     3992.16    390.20 o
  -3  13   4     1910.28     1881.85    178.17 o
  -2  13   4     6802.04     7234.38    253.98 o
  -1  13   4      166.97       55.60     25.73 o
   0  13   4     3153.55     3341.47    372.05 o
   1  13   4      580.48      627.09     53.48 o
   2  13   4      812.29      831.06     77.05 o
   3  13   4       40.15       68.17     27.95 o
   4  13   4     1390.76     1452.67    149.51 o
   5  13   4     1310.55     1423.64    145.44 o
   6  13   4     1530.27     1533.96    164.28 o
   7  13   4       88.00      140.30     71.68 o
   8  13   4       14.06       90.22     66.31 o
   9  13   4      150.65      154.31     43.49 o
  10  13   4      205.41       53.55     57.48 o
  -9  14   4        0.63       66.80     34.34 o
  -8  14   4       81.89       76.41     38.83 o
  -7  14   4       99.76      113.51     52.31 o
  -6  14   4      795.87      804.18     73.70 o
  -5  14   4       23.61       44.01     38.06 o
  -4  14   4     1643.49     1737.37    160.96 o
  -3  14   4       41.26       79.87     37.57 o
  -2  14   4     1331.10     1435.24    149.79 o
  -1  14   4     1185.93     1329.16    101.09 o
   0  14   4      459.79      310.48    105.52 o
   1  14   4       44.83      103.62     49.98 o
   2  14   4      776.77      695.30     69.61 o
   3  14   4      571.13      422.62     94.55 o
   4  14   4        6.16       -0.84     34.29 o
   5  14   4      241.80      252.68     55.24 o
   6  14   4      607.47      518.41     66.15 o
   7  14   4       48.27       88.26     35.06 o
   8  14   4      417.97      247.55     65.82 o
   9  14   4      179.20      180.01    125.08 o
  -8  15   4      319.33      243.81     67.46 o
  -7  15   4      158.45      163.74     53.62 o
  -6  15   4     1394.44     1579.22    151.57 o
  -5  15   4       53.62      123.76     32.04 o
  -4  15   4      103.48       62.22     41.45 o
  -3  15   4        2.84       31.35     48.06 o
  -2  15   4     1802.32     1936.99    207.40 o
  -1  15   4       17.20       53.51     27.13 o
   0  15   4      737.41      699.09     65.17 o
   1  15   4      321.30      134.97     47.15 o
   2  15   4        4.37      100.48     28.10 o
   3  15   4      375.18      232.86     59.08 o
   4  15   4     1470.26     1520.79    150.54 o
   5  15   4      341.47      337.02     65.47 o
   6  15   4        6.97       58.24     45.89 o
   7  15   4      156.39      216.15     48.87 o
   8  15   4       67.31      112.03     38.44 o
  -7  16   4      776.01      774.50    109.92 o
  -6  16   4      332.08      230.13     64.52 o
  -5  16   4      184.47      147.44     46.75 o
  -4  16   4        0.19      107.87     29.94 o
  -3  16   4       47.70       93.68     33.43 o
  -2  16   4       36.99      109.21     41.14 o
  -1  16   4      180.96      182.18     66.18 o
   0  16   4     2961.24     3185.44    339.21 o
   1  16   4      235.13      256.79     46.51 o
   2  16   4     1272.68     1393.44    124.80 o
   3  16   4       93.89      112.00     25.63 o
   4  16   4      166.61      196.92     40.05 o
   5  16   4      253.65      178.58     47.32 o
   6  16   4       59.20      179.34     74.35 o
   7  16   4        0.57      145.03     64.19 o
   8  16   4      250.27      240.64    130.84 o
  -6  17   4       49.43       89.98     50.34 o
  -5  17   4      115.37      165.68     51.05 o
  -4  17   4       30.21       69.97     34.75 o
  -3  17   4       48.92       82.04     61.34 o
  -2  17   4       53.05      111.41     39.49 o
  -1  17   4     1241.46     1346.17    145.14 o
   0  17   4        0.11       72.62     51.61 o
   1  17   4     1778.54     1615.95    170.92 o
   2  17   4       25.03       45.69     73.58 o
   3  17   4     1857.85     2102.53    200.20 o
   4  17   4      198.44      126.31     40.73 o
   5  17   4        1.15       86.05     32.11 o
   6  17   4       35.61       81.46     28.50 o
  -5  18   4       66.06       79.51     52.26 o
  -4  18   4       13.63       96.30     39.99 o
  -3  18   4       17.25       89.17     43.29 o
  -2  18   4       10.36       84.11     48.04 o
  -1  18   4      127.95      107.37     33.41 o
   0  18   4        0.94       43.11     36.97 o
   1  18   4       10.27       63.49     38.36 o
   2  18   4      122.19       56.56     30.26 o
   3  18   4      126.52       96.42     42.92 o
   4  18   4        9.85       54.65     42.13 o
   5  18   4       15.80       82.23     57.15 o
  -3  19   4       87.80      103.96     86.45 o
  -2  19   4        8.27       88.21     39.69 o
  -1  19   4        4.51       20.24     40.79 o
   0  19   4       42.25       29.97     35.31 o
   1  19   4       80.47      178.39     45.94 o
   2  19   4      155.04      178.80     97.24 o
   3  19   4       25.63       27.86     63.10 o
 -13   0   5       23.81       63.59     91.01 o
 -11   0   5      448.41      246.61     66.59 o
  -9   0   5        3.82       95.86     35.60 o
  -7   0   5     9761.82     9165.74    491.92 o
  -5   0   5       21.31        4.34     39.76 o
  -3   0   5    67434.15    66449.55   1083.12 o
  -1   0   5   141644.59   135135.78    580.24 o
   1   0   5    32629.23    33747.19    595.29 o
   3   0   5    25307.63    26082.28    641.27 o
   5   0   5     4917.07     5903.01    510.36 o
   7   0   5     1273.45     1285.27    196.26 o
   9   0   5     1317.64     1624.58    223.94 o
  11   0   5      224.28       42.36     57.07 o
  13   0   5       41.43      121.64     58.23 o
 -13   1   5       69.37       94.18     56.06 o
 -12   1   5      639.54      800.55     95.71 o
 -11   1   5      275.34      122.87     31.47 o
 -10   1   5        5.05       60.13     34.64 o
  -9   1   5     8514.90     9300.08    441.40 o
  -8   1   5     1120.94      958.07    102.15 o
  -7   1   5     3828.88     3587.64    333.46 o
  -6   1   5      623.95      637.61     63.93 o
  -5   1   5       51.11       47.61     34.81 o
  -4   1   5     4493.72     4968.23    155.82 o
  -3   1   5      176.30      243.07     18.69 o
  -2   1   5      201.94      146.12      9.80 o
  -1   1   5    40054.75    38461.27    611.19 o
   0   1   5    43609.55    41100.27    301.18 o
   1   1   5     9444.61    10333.52     98.52 o
   2   1   5     4319.69     4528.11     89.67 o
   3   1   5      741.27      670.40     40.94 o
   4   1   5        0.45       33.44     15.09 o
   5   1   5      184.57      194.65     38.85 o
   6   1   5     4653.52     5315.86    211.04 o
   7   1   5      639.76      819.54     87.15 o
   8   1   5     2357.13     2766.63    281.57 o
   9   1   5     1409.58     1519.69    132.41 o
  10   1   5       18.59      107.99     39.91 o
  11   1   5       17.34       32.15     34.10 o
  12   1   5      176.96      143.68     58.07 o
  13   1   5       11.54       22.38     32.61 o
 -13   2   5      540.78      701.79    206.69 o
 -12   2   5       53.64      141.46     68.96 o
 -11   2   5     1374.35     1321.38    132.03 o
 -10   2   5     1628.07     1740.21    174.16 o
  -9   2   5      841.37      738.35     73.25 o
  -8   2   5       26.82       14.83     28.52 o
  -7   2   5      101.35       89.06     20.99 o
  -6   2   5    21147.74    22049.71    638.22 o
  -5   2   5     1913.85     1731.03    104.43 o
  -4   2   5     4175.88     4459.63    149.01 o
  -3   2   5     3856.53     4081.66     75.03 o
  -2   2   5      864.92      801.87     54.29 o
  -1   2   5     3627.12     3849.48     81.35 o
   0   2   5    19842.71    19277.54    109.65 o
   1   2   5    13942.74    13807.38    110.34 o
   2   2   5     2610.60     2451.95     62.58 o
   3   2   5     3022.93     2720.90     86.80 o
   4   2   5      993.27     1060.39     99.07 o
   5   2   5     2965.27     3329.26    163.21 o
   6   2   5      790.82     1004.74     86.06 o
   7   2   5      637.19      705.23     59.68 o
   8   2   5      948.01     1144.39    102.92 o
   9   2   5      687.40      656.87     67.22 o
  10   2   5      133.08       91.58     40.84 o
  11   2   5      395.48      280.58     78.53 o
  12   2   5       59.89       93.61     40.93 o
  13   2   5       84.11      213.76     44.02 o
 -13   3   5        0.67       76.18     42.64 o
 -12   3   5       44.11      112.92     54.82 o
 -11   3   5      391.80      413.19     84.88 o
 -10   3   5      226.11      182.25     64.06 o
  -9   3   5      299.66      220.12     44.08 o
  -8   3   5     1603.75     1509.63    119.53 o
  -7   3   5       44.72       58.07     26.08 o
  -6   3   5    11875.21    12609.05    247.24 o
  -5   3   5     5260.34     5147.01    113.81 o
  -4   3   5    17502.72    16724.31    287.91 o
  -3   3   5    18658.66    18579.98    204.60 o
  -2   3   5    33154.72    31480.94    400.71 o
  -1   3   5    12836.44    12931.31    304.62 o
   0   3   5     1089.73     1077.25     40.97 o
   1   3   5     2155.67     2122.28     51.32 o
   2   3   5     3650.18     3420.98     60.16 o
   3   3   5    23794.88    23412.80    246.25 o
   4   3   5      662.81      542.67     44.59 o
   5   3   5        3.59       21.98     16.99 o
   6   3   5     1260.12     1282.47    119.46 o
   7   3   5       61.50       55.44     17.88 o
   8   3   5     1968.56     2061.79    176.19 o
   9   3   5      192.54      236.77     49.71 o
  10   3   5       84.48       74.49     40.60 o
  11   3   5      361.78      411.58     94.26 o
  12   3   5       43.50      105.63     47.37 o
  13   3   5        6.52       66.18    128.92 o
 -13   4   5       57.23      163.96     64.60 o
 -12   4   5      182.22      197.36     74.29 o
 -11   4   5       19.07      108.99     37.00 o
 -10   4   5      200.79      159.12     61.70 o
  -9   4   5      151.59      105.15     44.01 o
  -8   4   5      430.98      491.39     68.92 o
  -7   4   5     3728.95     3477.66    244.45 o
  -6   4   5     2326.67     2199.78    236.96 o
  -5   4   5    14137.66    14650.94    287.76 o
  -4   4   5      430.45      523.98     44.14 o
  -3   4   5     3033.22     3171.60     90.80 o
  -2   4   5     8305.90     7895.01    119.64 o
  -1   4   5    11419.94    10557.84    126.91 o
   0   4   5     2410.41     2297.03     66.87 o
   1   4   5     4401.46     4327.49     80.88 o
   2   4   5    11074.70    10465.60    124.19 o
   3   4   5     5312.34     4995.39    110.04 o
   4   4   5    13469.28    13416.94    243.55 o
   5   4   5      352.77      212.08     33.34 o
   6   4   5     3351.91     3281.95    292.67 o
   7   4   5     1007.17     1170.20     96.90 o
   8   4   5      651.72      819.99     73.22 o
   9   4   5     2040.81     1991.17    194.04 o
  10   4   5       55.90       86.08     33.14 o
  11   4   5       18.39       98.47     37.26 o
  12   4   5       21.59       60.57     40.73 o
  13   4   5        3.92       90.29     88.53 o
 -13   5   5        3.22       29.03     45.44 o
 -12   5   5      159.89      121.67     55.75 o
 -11   5   5     1854.49     2176.84    195.33 o
 -10   5   5      402.40      354.03     49.90 o
  -9   5   5     1018.66     1043.00     91.65 o
  -8   5   5     1356.97     1273.89    129.53 o
  -7   5   5       48.46       83.91     32.45 o
  -6   5   5     8700.79     8792.54    366.56 o
  -5   5   5     1021.00     1097.37    130.18 o
  -4   5   5    18086.60    18007.07    248.01 o
  -3   5   5     3428.40     3198.74    152.97 o
  -2   5   5      169.69      221.31     25.34 o
  -1   5   5     6707.40     6235.55    133.01 o
   0   5   5     8664.33     8374.28    267.07 o
   1   5   5      394.47      365.62     30.78 o
   2   5   5       63.57       68.39     16.82 o
   3   5   5      133.01       89.16     26.68 o
   4   5   5     6903.12     7378.04    184.44 o
   5   5   5     6205.19     6907.24    174.70 o
   6   5   5      944.90      983.84     72.65 o
   7   5   5     3768.88     3736.46    327.15 o
   8   5   5     1648.02     1656.69    175.40 o
   9   5   5       18.31      107.59     29.58 o
  10   5   5      308.41      237.46     57.45 o
  11   5   5       21.60       24.98     41.07 o
  12   5   5       29.18      137.98     49.38 o
 -13   6   5       10.39       59.33     50.39 o
 -12   6   5        7.28       78.80     42.44 o
 -11   6   5      589.96      772.84     91.51 o
 -10   6   5      184.81      131.72     43.04 o
  -9   6   5     1490.53     1650.77    161.38 o
  -8   6   5     6253.06     6647.40    253.02 o
  -7   6   5      667.29      672.56     84.56 o
  -6   6   5     2655.00     2521.40    192.77 o
  -5   6   5     1370.91     1331.63     95.70 o
  -4   6   5       76.73      153.84     28.07 o
  -3   6   5     5979.98     5993.38    141.92 o
  -2   6   5     2699.27     2527.46    122.30 o
  -1   6   5     1670.30     1445.66    146.41 o
   0   6   5      765.12      841.86     82.53 o
   1   6   5      605.89      641.82     62.09 o
   2   6   5      290.76      252.54     25.16 o
   3   6   5    13136.04    13001.31    257.06 o
   4   6   5     3161.97     3145.98    190.53 o
   5   6   5     8775.11     8947.68    242.40 o
   6   6   5     1477.34     1442.91    143.74 o
   7   6   5      120.02       65.21     22.34 o
   8   6   5     1087.98     1180.58    113.11 o
   9   6   5       79.58       74.94     33.40 o
  10   6   5      138.17      182.24     50.93 o
  11   6   5      166.90      169.39     55.12 o
  12   6   5       39.07      137.84     50.14 o
 -12   7   5        8.91       30.48     30.04 o
 -11   7   5      138.18      114.75     39.85 o
 -10   7   5     2120.77     2170.48    209.93 o
  -9   7   5      448.51      436.67     88.99 o
  -8   7   5     2187.82     2322.76    215.76 o
  -7   7   5     3094.87     3346.14    208.14 o
  -6   7   5     2064.55     2192.98    173.41 o
  -5   7   5     8971.08     8872.65    128.78 o
  -4   7   5      209.76      138.46     41.88 o
  -3   7   5      538.06      499.15     46.52 o
  -2   7   5     6024.24     5508.90    176.90 o
  -1   7   5      289.81      303.24     35.16 o
   0   7   5     2829.02     2859.08    133.62 o
   1   7   5    16951.56    16511.47    281.73 o
   2   7   5     1775.01     1813.30    196.65 o
   3   7   5     1432.77     1671.31    183.51 o
   4   7   5    16006.36    16565.49    292.77 o
   5   7   5      364.34      355.44     50.12 o
   6   7   5     5078.76     5605.19    312.96 o
   7   7   5      866.72      779.46     86.10 o
   8   7   5      150.17      143.42     40.88 o
   9   7   5       13.41       89.09     33.96 o
  10   7   5       62.86       98.83     49.88 o
  11   7   5      297.40      278.50     57.25 o
  12   7   5       38.18       76.18     30.78 o
 -12   8   5        5.29       66.19     44.60 o
 -11   8   5       11.83       71.27     43.89 o
 -10   8   5      147.87      119.60     57.40 o
  -9   8   5     1360.79     1528.81    130.97 o
  -8   8   5      247.81      187.68     48.48 o
  -7   8   5      835.27      895.73     96.49 o
  -6   8   5     2798.59     3077.59    345.82 o
  -5   8   5     9789.51    10234.20    146.50 o
  -4   8   5     8203.41     8293.21    237.94 o
  -3   8   5       33.82       41.98     25.69 o
  -2   8   5      393.46      372.09     43.31 o
  -1   8   5    12961.08    13549.65    269.91 o
   0   8   5     5458.88     5154.11    140.37 o
   1   8   5    11520.91    11874.46    246.35 o
   2   8   5    12283.85    12719.18    290.41 o
   3   8   5     3147.85     3316.55    313.39 o
   4   8   5     1081.74     1080.41     95.35 o
   5   8   5     2134.88     2042.73    139.93 o
   6   8   5      507.23      554.47     83.15 o
   7   8   5     1203.49     1402.63    120.32 o
   8   8   5       22.35       45.61     32.70 o
   9   8   5       15.30       44.84     25.37 o
  10   8   5        0.19       95.45     41.79 o
  11   8   5       39.11      144.03     63.90 o
  12   8   5      214.85      201.91    142.25 o
 -12   9   5       12.45      137.44     40.08 o
 -11   9   5      129.40       92.53     42.14 o
 -10   9   5        0.08       20.16     46.66 o
  -9   9   5       40.14       99.01     28.10 o
  -8   9   5     3950.08     4537.14    273.99 o
  -7   9   5     1576.22     1617.24    135.47 o
  -6   9   5     3341.96     3229.37    239.55 o
  -5   9   5     1538.58     1520.04    166.43 o
  -4   9   5       96.69       94.41     24.93 o
  -3   9   5       18.44       65.81     26.14 o
  -2   9   5      854.18      812.41     91.20 o
  -1   9   5       37.71       -5.28     25.43 o
   0   9   5      117.26      144.35     30.60 o
   1   9   5     4113.58     4169.65    260.14 o
   2   9   5    12675.94    13265.05    376.63 o
   3   9   5        3.85       19.50     22.21 o
   4   9   5     1408.77     1405.81    130.51 o
   5   9   5       77.19       53.12     21.23 o
   6   9   5      410.62      409.79     51.59 o
   7   9   5       23.88       51.98     28.32 o
   8   9   5      907.60      977.03     94.14 o
   9   9   5       28.94       86.43     29.83 o
  10   9   5      763.61      851.04     94.50 o
  11   9   5      106.92      142.96     60.77 o
 -11  10   5      533.68      587.23     86.13 o
 -10  10   5      386.75      305.68     93.66 o
  -9  10   5      115.02      120.26     44.55 o
  -8  10   5     1651.94     1611.62    167.90 o
  -7  10   5      143.36       62.25     40.60 o
  -6  10   5     3581.93     3661.59    295.03 o
  -5  10   5       18.70       -3.36     35.50 o
  -4  10   5     9307.12    10196.89    479.84 o
  -3  10   5      522.59      603.79     56.28 o
  -2  10   5     2551.08     2492.79    220.72 o
  -1  10   5       50.34       40.44     24.10 o
   0  10   5     8556.84     9018.37    219.70 o
   1  10   5      404.31      410.96     64.79 o
   2  10   5     6465.06     6735.93    253.48 o
   3  10   5      807.03      965.72     93.95 o
   4  10   5     2200.95     2328.74    232.04 o
   5  10   5     1852.58     2004.14    203.71 o
   6  10   5     3628.32     4525.99    366.39 o
   7  10   5      929.82      969.15     97.59 o
   8  10   5      384.10      256.82     52.20 o
   9  10   5      280.73      170.34     34.95 o
  10  10   5       87.15       40.69     23.02 o
  11  10   5      279.35      241.74     61.35 o
 -11  11   5       40.14       67.08     45.99 o
 -10  11   5      102.32       90.74     40.78 o
  -9  11   5       95.52       81.90     37.52 o
  -8  11   5     1007.39     1040.31    119.98 o
  -7  11   5     1061.87     1180.46    118.05 o
  -6  11   5       40.87       55.99     36.67 o
  -5  11   5     1844.64     1788.50    163.93 o
  -4  11   5     8547.97     9214.98    332.97 o
  -3  11   5        2.37       17.47     27.91 o
  -2  11   5    11108.01    12320.68    335.99 o
  -1  11   5      262.45      245.41     36.20 o
   0  11   5     6102.72     6426.93    229.25 o
   1  11   5    11345.07    12381.95    279.32 o
   2  11   5      779.94      763.19     88.45 o
   3  11   5      365.53      351.57     41.03 o
   4  11   5     1799.31     1963.42    169.12 o
   5  11   5      319.31      219.92     62.55 o
   6  11   5       85.38       68.69     45.52 o
   7  11   5      625.51      647.57     74.62 o
   8  11   5       21.27       62.52     37.78 o
   9  11   5      376.38      384.69     62.77 o
  10  11   5      260.96      242.54     56.69 o
 -10  12   5      322.49      224.52     71.58 o
  -9  12   5      249.93      150.97     57.84 o
  -8  12   5      760.01     1033.52     94.15 o
  -7  12   5       11.37       24.76     60.95 o
  -6  12   5      161.92      142.95     39.98 o
  -5  12   5      202.36      153.13     44.31 o
  -4  12   5      263.58      177.82     59.61 o
  -3  12   5    13010.32    14762.93    419.20 o
  -2  12   5      197.62      145.23     33.37 o
  -1  12   5     6883.70     7487.74    239.37 o
   0  12   5      628.22      784.45     77.08 o
   1  12   5      829.02      743.15    110.01 o
   2  12   5       39.41      138.36     52.67 o
   3  12   5      291.99      316.88     71.25 o
   4  12   5     1210.63     1326.01    120.89 o
   5  12   5      607.49      625.12     74.05 o
   6  12   5      751.12      723.84     90.06 o
   7  12   5      355.04      285.96     51.34 o
   8  12   5      481.87      409.50     94.88 o
   9  12   5       46.05       74.02     46.80 o
  10  12   5       14.42      106.10     39.96 o
 -10  13   5       13.18      126.81     51.31 o
  -9  13   5      632.20      584.63     59.29 o
  -8  13   5       16.27       47.86     35.69 o
  -7  13   5       26.35       60.95     29.09 o
  -6  13   5      140.90      161.84     36.86 o
  -5  13   5      705.73      686.39     68.66 o
  -4  13   5      629.44      772.85     81.84 o
  -3  13   5       15.08       54.35     38.14 o
  -2  13   5     2676.68     2807.55    316.43 o
  -1  13   5     1626.38     1734.53    178.24 o
   0  13   5       10.58       28.55     30.31 o
   1  13   5      848.07      750.39     71.53 o
   2  13   5     1100.42     1191.74    109.96 o
   3  13   5      216.45      163.91     47.50 o
   4  13   5      236.64      179.71     38.80 o
   5  13   5      945.16      990.11    113.29 o
   6  13   5      108.16       50.82     32.24 o
   7  13   5      646.83      583.71     79.02 o
   8  13   5      194.04      115.97     44.40 o
   9  13   5      102.61      137.04     43.30 o
  10  13   5       83.51      121.61     89.65 o
  -9  14   5      351.50      279.69     71.83 o
  -8  14   5       30.40       56.31     33.77 o
  -7  14   5      931.83      909.83    100.05 o
  -6  14   5      256.37      165.68     48.93 o
  -5  14   5      495.41      479.66     77.59 o
  -4  14   5       37.52       98.28     32.40 o
  -3  14   5     2310.60     2618.21    264.22 o
  -2  14   5      255.27      176.07     40.52 o
  -1  14   5     3173.78     3273.26    347.74 o
   0  14   5      326.32      273.66     53.48 o
   1  14   5        1.37       47.62     28.79 o
   2  14   5      588.87      518.80     60.77 o
   3  14   5     1232.72     1398.24    116.83 o
   4  14   5        5.99       50.08     44.60 o
   5  14   5      484.94      619.05     65.72 o
   6  14   5       58.93      119.61     35.00 o
   7  14   5       20.50       47.42     26.35 o
   8  14   5       71.79      192.33     50.75 o
   9  14   5      231.48      145.71     73.48 o
  -8  15   5      353.49      295.07     76.41 o
  -7  15   5      251.05      194.84     59.22 o
  -6  15   5      257.45      150.04     38.40 o
  -5  15   5      593.17      554.01     70.30 o
  -4  15   5        6.63       74.47     33.57 o
  -3  15   5      211.36      235.32     41.79 o
  -2  15   5        8.53       38.42     24.72 o
  -1  15   5     1748.26     2004.01    181.31 o
   0  15   5      131.99      131.11     30.72 o
   1  15   5     1143.52     1076.91    133.94 o
   2  15   5      743.52      907.24     98.35 o
   3  15   5     1376.89     1424.41    135.28 o
   4  15   5      898.89      931.54    112.92 o
   5  15   5       43.84       88.33     33.42 o
   6  15   5      530.08      413.45    130.20 o
   7  15   5       74.33      124.82     52.96 o
   8  15   5      169.54      205.00     72.71 o
  -8  16   5       33.00      193.63    147.78 o
  -7  16   5      451.27      615.47     72.57 o
  -6  16   5      363.65      257.55     60.05 o
  -5  16   5       42.05       59.18     39.21 o
  -4  16   5        9.58      147.97     44.09 o
  -3  16   5       58.30      129.76     42.12 o
  -2  16   5        8.38       97.07     35.34 o
  -1  16   5       54.28       67.01     26.89 o
   0  16   5      840.97     1025.12    115.08 o
   1  16   5      122.81       99.24     51.44 o
   2  16   5       53.83       72.25     38.15 o
   3  16   5      450.76      532.73     94.49 o
   4  16   5        3.80        6.25     35.76 o
   5  16   5        0.23       31.17     45.65 o
   6  16   5       25.10       42.13     28.55 o
   7  16   5       13.02        1.58     51.54 o
  -6  17   5      171.72      104.28     29.54 o
  -5  17   5      288.59      260.48     66.86 o
  -4  17   5      148.62      158.92     42.81 o
  -3  17   5      216.66      172.49     47.98 o
  -2  17   5       17.09       44.05     36.55 o
  -1  17   5      118.60      199.62     43.52 o
   0  17   5      840.05      903.76     96.34 o
   1  17   5      302.24      276.37     64.89 o
   2  17   5      275.71      256.10     53.93 o
   3  17   5      202.22      174.41     40.80 o
   4  17   5      464.06      521.28     63.79 o
   5  17   5        0.34       35.97     32.97 o
   6  17   5        6.19      112.62     40.92 o
  -5  18   5       77.60      134.40     50.05 o
  -4  18   5      177.44      185.58     49.96 o
  -3  18   5        4.31       57.90     45.49 o
  -2  18   5        0.10      123.89     59.56 o
  -1  18   5       34.88       89.40     39.56 o
   0  18   5      421.41      487.81     59.61 o
   1  18   5        0.15       50.82     42.52 o
   2  18   5      408.64      213.14     49.30 o
   3  18   5      102.99       66.32     54.21 o
   4  18   5        0.90       56.82     30.23 o
   5  18   5      360.08      470.82     98.58 o
  -3  19   5        2.07       74.33     38.57 o
  -2  19   5      250.66      121.96     51.08 o
  -1  19   5      285.67      268.37     65.55 o
   0  19   5       73.22       76.48     42.08 o
   1  19   5        2.37       41.84     38.47 o
   2  19   5       13.07      121.06     62.54 o
   3  19   5       58.06      104.04     48.43 o
 -12   0   6       41.29      152.85     70.33 o
 -10   0   6     4935.47     5276.10    603.12 o
  -8   0   6     5296.60     5370.17    385.46 o
  -6   0   6    35198.21    33624.44    728.43 o
  -4   0   6     1881.72     1890.67    128.95 o
  -2   0   6      664.73      546.79     46.90 o
   0   0   6    13330.19    12767.75    388.03 o
   2   0   6      790.16      716.50     53.63 o
   4   0   6    35103.98    41774.99    683.28 o
   6   0   6     1524.05     1817.80    282.93 o
   8   0   6      724.46     1048.39    144.27 o
  10   0   6      262.45      300.52     75.69 o
  12   0   6       26.88       63.93     54.46 o
 -13   1   6      114.74       89.91     38.95 o
 -12   1   6      177.80      222.80     50.53 o
 -11   1   6       54.32       68.44     30.16 o
 -10   1   6        9.83       43.68     41.27 o
  -9   1   6        1.61      116.42     40.25 o
  -8   1   6     1046.18     1000.40    105.12 o
  -7   1   6     5004.09     4444.40    301.26 o
  -6   1   6    18144.27    19130.65    335.46 o
  -5   1   6     1217.33     1141.93    105.25 o
  -4   1   6      263.71      262.71     29.76 o
  -3   1   6    12604.09    11910.66    135.21 o
  -2   1   6    12477.46    12491.14    164.99 o
  -1   1   6     8400.82     7988.32     99.59 o
   0   1   6    72353.57    68082.34    459.66 o
   1   1   6      164.02      202.07     10.93 o
   2   1   6    17449.20    18173.97    368.52 o
   3   1   6      555.06      469.64     28.79 o
   4   1   6      623.40      695.29     50.36 o
   5   1   6     1415.76     1478.44    132.72 o
   6   1   6      772.01      740.66     79.67 o
   7   1   6       26.64       59.81     29.71 o
   8   1   6     1010.95     1094.34    121.85 o
   9   1   6     1098.29     1298.16    142.50 o
  10   1   6     1037.93     1064.47    124.83 o
  11   1   6        1.77       37.39     41.00 o
  12   1   6      157.77       91.34     34.56 o
 -13   2   6       13.71       84.50     41.06 o
 -12   2   6      324.59      171.72     55.81 o
 -11   2   6      843.41     1019.25     82.97 o
 -10   2   6     2492.29     2708.62    264.33 o
  -9   2   6     3483.19     3827.90    440.46 o
  -8   2   6     2193.64     2112.93    154.56 o
  -7   2   6     1808.13     1687.36    112.94 o
  -6   2   6     1018.93      897.86     87.58 o
  -5   2   6     9354.64     9133.08    255.59 o
  -4   2   6     3445.70     3291.88    112.70 o
  -3   2   6      308.81      254.75     16.99 o
  -2   2   6     1747.14     1626.26     97.06 o
  -1   2   6    13281.82    13802.15    174.34 o
   0   2   6    10641.35    10742.38    108.09 o
   1   2   6     3190.72     3040.83     53.26 o
   2   2   6    17111.44    16948.99    364.96 o
   3   2   6    18870.97    19228.82    349.67 o
   4   2   6    10802.99    11683.14    294.17 o
   5   2   6    10471.36    11900.80    212.29 o
   6   2   6     3016.33     3400.31    296.10 o
   7   2   6     3746.29     3868.13    314.52 o
   8   2   6      378.19      373.32     44.42 o
   9   2   6     1205.79     1473.98    122.48 o
  10   2   6       38.32       82.03     32.66 o
  11   2   6       55.87       86.58     45.63 o
  12   2   6        0.20       19.41     51.45 o
 -13   3   6       61.65       55.95     51.34 o
 -12   3   6      779.56      847.27    109.32 o
 -11   3   6      323.43      471.95     82.04 o
 -10   3   6      122.62      173.27     48.82 o
  -9   3   6       47.00       24.75     51.90 o
  -8   3   6      212.84      149.31     44.87 o
  -7   3   6      164.25       67.20     24.99 o
  -6   3   6      806.22      744.95     64.08 o
  -5   3   6    19048.93    19270.03    268.97 o
  -4   3   6     6056.81     5692.88    150.83 o
  -3   3   6    24147.13    25092.96    354.12 o
  -2   3   6     1437.01     1186.99     55.69 o
  -1   3   6    28440.89    26458.87    448.33 o
   0   3   6     1142.28     1115.31     40.61 o
   1   3   6     2658.27     2643.47     54.18 o
   2   3   6       19.33       27.29      7.40 o
   3   3   6     3881.41     3467.30    143.98 o
   4   3   6     1234.71     1099.96     91.06 o
   5   3   6     1096.93     1059.89     89.67 o
   6   3   6     1057.23      983.73     87.97 o
   7   3   6        3.34       24.86     19.72 o
   8   3   6     2929.12     2992.00    266.68 o
   9   3   6     1707.97     1799.58    198.27 o
  10   3   6      389.02      438.39     92.80 o
  11   3   6       41.17       59.13     45.87 o
  12   3   6      316.25      271.36     80.48 o
 -13   4   6      276.66      275.80     86.36 o
 -12   4   6      703.96      859.90    112.46 o
 -11   4   6      773.08      808.35    113.55 o
 -10   4   6        4.69       69.93     31.54 o
  -9   4   6      366.68      361.18     55.29 o
  -8   4   6     2197.15     2185.41    239.84 o
  -7   4   6      871.62      715.71     74.97 o
  -6   4   6     1699.04     1453.76    195.99 o
  -5   4   6    10283.79    10249.21    278.99 o
  -4   4   6       20.18       74.50     14.98 o
  -3   4   6    16417.16    15772.34    184.36 o
  -2   4   6     4686.26     4654.23    105.41 o
  -1   4   6       73.10       74.70     12.63 o
   0   4   6       52.71       42.79      8.90 o
   1   4   6     2715.86     2666.51     83.07 o
   2   4   6    15417.89    14839.96    176.80 o
   3   4   6     7704.85     6808.85    143.80 o
   4   4   6      694.75      668.69     57.60 o
   5   4   6     4995.98     5399.13    213.33 o
   6   4   6      208.96      145.49     27.02 o
   7   4   6     3659.52     3591.87    301.35 o
   8   4   6      633.28      539.60     66.49 o
   9   4   6        4.81       76.61     29.19 o
  10   4   6        1.77       40.62     31.05 o
  11   4   6       17.08      200.93     51.20 o
  12   4   6       84.00       69.06     59.02 o
 -13   5   6      237.05      200.20     65.13 o
 -12   5   6       14.28       58.65     56.88 o
 -11   5   6        0.91       75.38     44.09 o
 -10   5   6      609.31      664.51     70.63 o
  -9   5   6        1.82      108.12     35.06 o
  -8   5   6     5929.00     6550.13    238.94 o
  -7   5   6     2630.01     2866.37    199.74 o
  -6   5   6      176.25      170.53     35.52 o
  -5   5   6     5492.98     5410.40    169.67 o
  -4   5   6       14.72       19.80     22.87 o
  -3   5   6    55687.35    57895.61    896.59 o
  -2   5   6    26503.60    27704.81    336.47 o
  -1   5   6     4306.01     4640.11    109.46 o
   0   5   6      222.73      179.55     16.91 o
   1   5   6     3363.25     3312.24    100.06 o
   2   5   6      152.89      102.82     15.50 o
   3   5   6     2909.97     2887.36    145.61 o
   4   5   6       22.89       32.12     16.98 o
   5   5   6      875.49      781.49     65.71 o
   6   5   6      168.08      162.85     38.67 o
   7   5   6     1929.27     2126.42    199.53 o
   8   5   6       65.69      106.90     25.45 o
   9   5   6      224.94      107.23     38.02 o
  10   5   6       37.98      122.31     54.17 o
  11   5   6      521.08      314.93     75.08 o
  12   5   6        3.06       48.40     35.04 o
 -13   6   6      191.86      247.60     51.06 o
 -12   6   6        0.68       64.50     38.72 o
 -11   6   6      415.72      483.93     65.01 o
 -10   6   6       30.24      107.72     37.44 o
  -9   6   6      123.83      130.19     51.30 o
  -8   6   6     2701.11     2512.46    236.87 o
  -7   6   6     8556.88     9600.26    313.43 o
  -6   6   6      523.18      510.71     54.58 o
  -5   6   6     4179.17     4228.41    171.09 o
  -4   6   6     1151.16     1276.13     76.80 o
  -3   6   6       14.65       23.84     20.98 o
  -2   6   6     4978.31     5016.27    154.89 o
  -1   6   6     1515.90     1704.02    178.14 o
   0   6   6     4393.63     4472.37    109.83 o
   1   6   6    14481.32    14404.67    240.63 o
   2   6   6     1663.47     1614.63    172.22 o
   3   6   6     5742.28     5227.87    162.01 o
   4   6   6     5053.44     5059.60    146.93 o
   5   6   6      945.36      854.69     92.76 o
   6   6   6     4247.85     4613.16    249.47 o
   7   6   6     4207.76     4270.86    332.03 o
   8   6   6       40.13       91.46     30.82 o
   9   6   6      198.91      152.42     40.31 o
  10   6   6       63.92      133.05     42.49 o
  11   6   6       21.26       89.35     42.41 o
  12   6   6      150.99      208.28     63.61 o
 -12   7   6       16.77       71.73     44.30 o
 -11   7   6        7.23       48.20     43.20 o
 -10   7   6      171.62      131.10     49.83 o
  -9   7   6       38.44       73.10     44.08 o
  -8   7   6        6.86       44.26     25.11 o
  -7   7   6     1203.73     1192.82    122.00 o
  -6   7   6      266.86      125.84     34.66 o
  -5   7   6      107.61      118.68     35.24 o
  -4   7   6     7541.99     7381.67    274.26 o
  -3   7   6     3621.60     3327.57    152.85 o
  -2   7   6     5220.27     5055.38    184.04 o
  -1   7   6      325.15      360.01     37.23 o
   0   7   6      666.74      716.39     77.78 o
   1   7   6       21.72       25.88     17.16 o
   2   7   6    18579.52    19311.78    357.55 o
   3   7   6     1213.44     1209.12    105.67 o
   4   7   6     4151.06     4447.01    163.52 o
   5   7   6     1425.22     1554.64    137.22 o
   6   7   6      210.05      139.74     35.74 o
   7   7   6     5903.00     6288.93    577.66 o
   8   7   6       14.67       21.05     27.44 o
   9   7   6      174.94      141.80     39.91 o
  10   7   6      292.37      219.49     54.51 o
  11   7   6        0.82       99.38     57.04 o
  12   7   6       87.50      165.99    116.71 o
 -12   8   6       48.79       78.08     48.08 o
 -11   8   6      107.86      116.90     52.20 o
 -10   8   6        2.99       70.33     26.99 o
  -9   8   6     1717.08     1825.75    152.48 o
  -8   8   6     5677.27     6135.77    354.94 o
  -7   8   6      840.19      934.01     84.57 o
  -6   8   6     4595.88     4563.96    415.88 o
  -5   8   6        9.54       35.63     25.64 o
  -4   8   6     7656.59     7917.26    245.49 o
  -3   8   6     1257.63     1151.96    115.15 o
  -2   8   6     3451.81     3388.56    173.73 o
  -1   8   6     2406.40     2404.85    204.28 o
   0   8   6     2068.66     2129.05    133.20 o
   1   8   6      543.34      442.95     42.94 o
   2   8   6     3170.67     3212.65    241.13 o
   3   8   6     4268.58     4593.64    165.70 o
   4   8   6       53.97       49.48     19.91 o
   5   8   6     7307.11     8167.66    270.61 o
   6   8   6      755.47      680.24     76.46 o
   7   8   6      268.03      191.21     40.08 o
   8   8   6      362.27      396.38    104.77 o
   9   8   6        0.55      112.34     60.77 o
  10   8   6       80.60       57.75     30.23 o
  11   8   6       53.37       86.12     47.23 o
 -12   9   6       11.69       28.45     33.17 o
 -11   9   6       39.81       81.43     29.93 o
 -10   9   6       39.35       37.39     29.90 o
  -9   9   6       98.88       93.84     45.10 o
  -8   9   6       38.05      101.35     34.75 o
  -7   9   6     3787.21     3887.91    351.70 o
  -6   9   6       10.51       26.53     34.75 o
  -5   9   6    15055.23    16209.34    202.26 o
  -4   9   6      489.11      312.88     62.64 o
  -3   9   6     2249.72     2108.14    210.45 o
  -2   9   6     4796.42     5013.74    238.76 o
  -1   9   6      601.75      565.95     60.71 o
   0   9   6     4562.33     4881.20    236.59 o
   1   9   6     4816.19     4981.56    220.95 o
   2   9   6     5325.61     5504.46    175.58 o
   3   9   6      277.49      175.75     37.78 o
   4   9   6     1728.85     1550.59    159.87 o
   5   9   6      685.61      556.04     52.20 o
   6   9   6      295.88      199.91     61.54 o
   7   9   6        1.79       23.67     28.90 o
   8   9   6        9.27       40.19     25.33 o
   9   9   6      224.94      138.50     32.13 o
  10   9   6        1.20       55.72     28.07 o
  11   9   6      209.52      217.72    124.03 o
 -11  10   6      143.30      140.09     53.06 o
 -10  10   6      315.51      133.83     51.53 o
  -9  10   6      295.49      173.08     59.43 o
  -8  10   6       10.20       77.68     39.68 o
  -7  10   6      443.30      481.19     73.89 o
  -6  10   6       20.69       59.82     23.55 o
  -5  10   6       69.69       20.96     41.94 o
  -4  10   6      364.89      307.06     56.81 o
  -3  10   6     1147.11     1243.35    158.50 o
  -2  10   6      235.72      249.96     41.93 o
  -1  10   6      548.04      463.60     50.06 o
   0  10   6     1334.72     1381.11    140.57 o
   1  10   6     4494.07     4699.47    198.18 o
   2  10   6     2530.78     2536.34    246.73 o
   3  10   6      568.74      622.51     63.05 o
   4  10   6     3910.10     4354.45    308.13 o
   5  10   6     2456.70     2375.82    189.35 o
   6  10   6      173.02       84.44     29.52 o
   7  10   6      820.43      684.27     72.27 o
   8  10   6      153.54       79.07     31.04 o
   9  10   6      548.84      549.64     96.68 o
  10  10   6        9.74       78.95     40.20 o
  11  10   6       74.32       64.30    115.92 o
 -11  11   6      364.94      244.55     62.16 o
 -10  11   6       44.74       77.06     38.33 o
  -9  11   6      174.32      155.55     48.86 o
  -8  11   6      225.02      301.65     63.04 o
  -7  11   6       48.73       10.76     29.69 o
  -6  11   6       16.86       14.83     35.29 o
  -5  11   6       34.05      101.53     26.28 o
  -4  11   6     2507.04     2373.21    254.16 o
  -3  11   6      470.43      322.34     52.77 o
  -2  11   6     2087.14     2237.79    226.44 o
  -1  11   6      129.47       85.32     23.52 o
   0  11   6     1092.43     1185.95    104.28 o
   1  11   6     3061.87     3430.03    328.16 o
   2  11   6      342.39      311.66     61.06 o
   3  11   6       11.14       42.02     22.64 o
   4  11   6       12.02       74.70     24.26 o
   5  11   6     1618.93     1686.30    178.62 o
   6  11   6      491.59      627.08     74.95 o
   7  11   6      355.50      343.79     70.46 o
   8  11   6      315.53      214.67     51.14 o
   9  11   6       83.24      182.15     52.66 o
  10  11   6      633.37      535.11    185.13 o
 -10  12   6      876.22     1081.14    130.80 o
  -9  12   6      524.28      409.54     84.39 o
  -8  12   6       62.31       61.02     35.43 o
  -7  12   6      454.58      401.00     61.10 o
  -6  12   6      601.58      466.83     70.80 o
  -5  12   6     1187.97     1253.03    101.11 o
  -4  12   6        0.64       50.96     27.68 o
  -3  12   6     4743.19     5264.34    257.08 o
  -2  12   6        7.71       43.14     30.99 o
  -1  12   6     8925.45     9648.96    313.27 o
   0  12   6     3245.49     3402.68    220.89 o
   1  12   6     1564.38     1793.65    191.35 o
   2  12   6      471.92      332.85     82.09 o
   3  12   6      242.89      222.68     42.44 o
   4  12   6      946.94      892.11     82.88 o
   5  12   6       45.00       54.05     25.32 o
   6  12   6      707.88      612.93    181.42 o
   7  12   6        2.42      146.89     44.45 o
   8  12   6        1.98       20.95     37.17 o
   9  12   6      126.28       67.43     32.65 o
  10  12   6        0.27      165.67    139.52 o
 -10  13   6      277.32      251.54     59.99 o
  -9  13   6       45.84       61.21     38.86 o
  -8  13   6      602.68      682.31     91.33 o
  -7  13   6        6.36       35.76     35.84 o
  -6  13   6       11.46       66.46     36.03 o
  -5  13   6      598.22      645.59     69.38 o
  -4  13   6     1980.90     2034.21    194.65 o
  -3  13   6       65.63       29.72     32.02 o
  -2  13   6     3798.68     4399.33    264.30 o
  -1  13   6     3836.87     3799.83    330.57 o
   0  13   6     2454.57     2456.15    262.74 o
   1  13   6      351.16      274.33     74.16 o
   2  13   6      226.30      121.52     34.01 o
   3  13   6       95.75      100.02     30.55 o
   4  13   6      299.86      254.91     50.43 o
   5  13   6       16.23       80.31     34.59 o
   6  13   6       45.81       46.14     37.24 o
   7  13   6      264.24      247.89     55.54 o
   8  13   6        9.09       35.24     35.51 o
   9  13   6      125.58      121.75     38.16 o
  -9  14   6      264.76      296.97     54.35 o
  -8  14   6       30.08      112.69     39.28 o
  -7  14   6        0.88       57.32     43.87 o
  -6  14   6      208.47      164.95     38.41 o
  -5  14   6       26.98       80.60     34.45 o
  -4  14   6       92.14       90.43     25.48 o
  -3  14   6       46.53       39.92     25.18 o
  -2  14   6      438.47      337.99     54.15 o
  -1  14   6       35.19       32.16     30.33 o
   0  14   6      871.96      929.42     84.90 o
   1  14   6      480.20      458.12     54.21 o
   2  14   6      799.25      942.41     96.75 o
   3  14   6      366.91      272.27     50.61 o
   4  14   6      807.23      884.01    108.67 o
   5  14   6       51.98       89.70     40.99 o
   6  14   6      349.54      212.80     51.15 o
   7  14   6       37.12       67.38     44.86 o
   8  14   6      212.97      170.13     49.32 o
  -8  15   6      157.95      117.83     43.17 o
  -7  15   6       81.90       89.65     32.96 o
  -6  15   6        9.66       57.12     38.90 o
  -5  15   6       57.19       83.88     49.16 o
  -4  15   6       20.19       75.19     32.76 o
  -3  15   6       69.42       74.10     38.85 o
  -2  15   6      962.26      998.18    106.34 o
  -1  15   6      411.03      336.29     46.99 o
   0  15   6      139.83      125.39     33.06 o
   1  15   6      447.75      351.25     71.50 o
   2  15   6      663.73      592.53     67.37 o
   3  15   6      581.55      567.83     66.86 o
   4  15   6     1527.67     1364.07    158.25 o
   5  15   6      783.63      703.96     84.98 o
   6  15   6      250.55      200.77     49.49 o
   7  15   6      110.59      102.89     43.12 o
   8  15   6      110.59       81.85     40.90 o
  -7  16   6       21.37       99.19     57.33 o
  -6  16   6     1562.61     1744.06    170.98 o
  -5  16   6       73.58       65.56     34.03 o
  -4  16   6      887.24      922.71     91.49 o
  -3  16   6        0.75       48.95     39.36 o
  -2  16   6        9.49      109.94     31.05 o
  -1  16   6      330.53      196.85     44.05 o
   0  16   6        3.66       49.90     32.70 o
   1  16   6      375.10      191.01     50.40 o
   2  16   6      596.54      540.59     65.81 o
   3  16   6     1246.98     1125.83     95.55 o
   4  16   6       14.79      110.82     25.40 o
   5  16   6      380.98      268.44     59.72 o
   6  16   6       10.34       44.38     40.14 o
   7  16   6       95.53      143.13     88.97 o
  -6  17   6       18.08      135.56     49.85 o
  -5  17   6      732.27      612.56     87.37 o
  -4  17   6       23.70       83.47     48.97 o
  -3  17   6      574.27      592.16     60.14 o
  -2  17   6        1.94       62.80     35.30 o
  -1  17   6       69.76       97.66     37.01 o
   0  17   6       11.74      104.89     30.36 o
   1  17   6       27.17       52.59     31.63 o
   2  17   6      129.66      175.38     56.46 o
   3  17   6        0.26       79.35     42.33 o
   4  17   6       43.65       83.22     35.89 o
   5  17   6        9.36       76.56     34.71 o
   6  17   6       61.45       94.04     84.13 o
  -5  18   6      104.80      132.54     42.76 o
  -4  18   6       58.88      109.58     36.44 o
  -3  18   6        2.19       59.04     37.23 o
  -2  18   6      158.90       66.02     37.29 o
  -1  18   6      275.73      292.59     59.35 o
   0  18   6        0.19       58.92     37.91 o
   1  18   6      114.44      108.03     47.11 o
   2  18   6       12.53       79.19     35.20 o
   3  18   6      452.98      394.56     56.20 o
   4  18   6       10.87       26.57     40.24 o
   5  18   6        0.01      109.04     61.47 o
  -3  19   6        9.74      130.75     42.59 o
  -2  19   6        3.66       41.70     52.06 o
  -1  19   6       11.04       89.14     45.52 o
   0  19   6      129.29      139.99     47.84 o
   1  19   6        4.67       47.95     98.21 o
   2  19   6        1.11       98.88     36.60 o
   3  19   6        8.46       86.58     40.09 o
 -13   0   7       32.08      119.21    111.33 o
 -11   0   7      394.44      598.04    120.02 o
  -9   0   7     4468.08     5051.46    568.35 o
  -7   0   7    23527.11    23885.71    682.50 o
  -5   0   7    15710.20    14718.69    372.14 o
  -3   0   7     3958.55     3590.66    109.14 o
  -1   0   7    40694.45    41074.51    257.87 o
   1   0   7    18229.33    17706.33    203.51 o
   3   0   7     7701.33     7825.70    140.30 o
   5   0   7     4630.48     5500.16    496.34 o
   7   0   7      295.75      248.77     91.10 o
   9   0   7      344.15      193.33     56.77 o
  11   0   7       33.23       35.95     58.18 o
 -13   1   7       31.76       82.02     50.44 o
 -12   1   7      190.63      165.33     37.82 o
 -11   1   7     1527.44     1596.05    154.06 o
 -10   1   7      937.29     1002.13    114.75 o
  -9   1   7     3875.97     3508.66    389.00 o
  -8   1   7      394.15      381.60     53.58 o
  -7   1   7    11617.72    12071.41    426.26 o
  -6   1   7     4999.55     4379.57    236.43 o
  -5   1   7     3137.63     3200.84    113.67 o
  -4   1   7      202.51      119.24     27.99 o
  -3   1   7     1541.47     1760.60     73.14 o
  -2   1   7      625.52      715.09     32.92 o
  -1   1   7     1413.79     1540.15     50.11 o
   0   1   7    13547.52    13694.14    109.30 o
   1   1   7    28999.72    30088.04    506.52 o
   2   1   7     9465.16     9383.77    197.92 o
   3   1   7    41615.13    45756.63    847.15 o
   4   1   7      372.47      309.78     29.46 o
   5   1   7     1407.99     1441.94    126.97 o
   6   1   7     1349.99     1529.83    132.05 o
   7   1   7      208.76      153.92     37.27 o
   8   1   7      385.14      453.14     53.62 o
   9   1   7      614.10      731.58     81.46 o
  10   1   7       59.52       73.69     46.68 o
  11   1   7        0.57      101.38     46.03 o
 -13   2   7      203.59      149.10     63.91 o
 -12   2   7      977.36      995.91     97.41 o
 -11   2   7      456.75      464.48    125.61 o
 -10   2   7      221.24      250.97     58.35 o
  -9   2   7      284.18      164.91     33.63 o
  -8   2   7     1125.65     1030.87    103.26 o
  -7   2   7     3123.29     2861.06    203.38 o
  -6   2   7     1522.57     1493.24    170.34 o
  -5   2   7     3563.29     3471.11    136.52 o
  -4   2   7     1868.41     1780.35    118.64 o
  -3   2   7       25.85       34.84     10.44 o
  -2   2   7    24143.65    23966.29    363.83 o
  -1   2   7     2053.05     2065.38     57.27 o
   0   2   7     8227.36     7827.36     79.46 o
   1   2   7     4059.39     3795.79     58.43 o
   2   2   7     3095.04     2992.10     87.77 o
   3   2   7    10323.58    10650.25    257.03 o
   4   2   7      516.73      458.02     34.22 o
   5   2   7     5569.74     6390.55    184.11 o
   6   2   7      720.19      714.85     63.11 o
   7   2   7      780.82      856.59     71.75 o
   8   2   7     1907.82     2068.14    186.49 o
   9   2   7       18.50       62.39     28.06 o
  10   2   7      306.14      223.48     49.24 o
  11   2   7      507.74      699.48    147.27 o
 -13   3   7      236.62      179.46     73.12 o
 -12   3   7     1591.87     1635.49    150.76 o
 -11   3   7      773.76      657.39     80.90 o
 -10   3   7     2108.20     2108.05    209.08 o
  -9   3   7     6131.02     6062.76    374.41 o
  -8   3   7     1420.30     1430.01    161.29 o
  -7   3   7      187.43      260.32     43.90 o
  -6   3   7     4362.81     4021.31    212.02 o
  -5   3   7      878.28      945.37     86.26 o
  -4   3   7      981.63      993.42    102.32 o
  -3   3   7    24106.04    23895.60    304.65 o
  -2   3   7      376.07      340.96     20.67 o
  -1   3   7     1185.59     1107.92     57.24 o
   0   3   7     4506.16     4491.93     75.20 o
   1   3   7    11962.02    12134.33    158.86 o
   2   3   7     3016.76     2658.82     66.64 o
   3   3   7    11559.27    12034.74    348.80 o
   4   3   7     9549.75    10318.06    390.85 o
   5   3   7     6091.56     6502.47    229.41 o
   6   3   7      991.40     1064.11     96.66 o
   7   3   7      160.09      146.47     29.36 o
   8   3   7     1303.49     1325.58    127.95 o
   9   3   7      191.62      151.23     43.14 o
  10   3   7       39.71       39.37     33.92 o
  11   3   7        1.82       47.56     35.01 o
 -13   4   7       73.24      157.94     47.94 o
 -12   4   7      145.35      135.25     42.86 o
 -11   4   7      304.02      173.44     62.06 o
 -10   4   7     1323.30     1466.00    146.83 o
  -9   4   7      128.52      116.63     35.59 o
  -8   4   7      105.83       28.13     32.85 o
  -7   4   7     1346.45     1236.19    124.84 o
  -6   4   7     8198.91     8779.92    297.27 o
  -5   4   7     1972.52     1948.00    203.06 o
  -4   4   7    51943.74    53098.46    545.89 o
  -3   4   7    11240.46    11287.60    191.36 o
  -2   4   7    52641.18    54392.19    752.06 o
  -1   4   7       15.98       17.65      7.20 o
   0   4   7    25711.42    25687.37    210.70 o
   1   4   7     7333.82     6865.39     91.82 o
   2   4   7     2633.41     2510.63     88.59 o
   3   4   7     1421.41     1285.04     89.51 o
   4   4   7     2004.70     2084.40    177.50 o
   5   4   7       72.54       94.54     24.54 o
   6   4   7       70.90       34.45     32.09 o
   7   4   7       44.16       80.75     25.14 o
   8   4   7      772.37      774.88     82.36 o
   9   4   7        1.99       36.93     38.73 o
  10   4   7      507.40      374.53     75.06 o
  11   4   7      227.57      104.62     43.02 o
 -13   5   7       12.01       81.00     56.26 o
 -12   5   7      703.09      731.08     65.82 o
 -11   5   7      110.75      160.99     50.44 o
 -10   5   7     2810.47     2783.05    263.91 o
  -9   5   7       87.88       60.47     29.98 o
  -8   5   7     1021.44      940.78     99.05 o
  -7   5   7      416.39      190.32     79.07 o
  -6   5   7      162.77      130.82     36.68 o
  -5   5   7     1781.69     1736.29    143.19 o
  -4   5   7       40.22       36.26     20.86 o
  -3   5   7     2438.68     2234.89    142.47 o
  -2   5   7    11948.69    12400.24    236.09 o
  -1   5   7    14352.38    15094.07    195.20 o
   0   5   7    14785.67    15304.37    239.60 o
   1   5   7    10354.78     9721.93    324.63 o
   2   5   7       48.20       24.55     19.46 o
   3   5   7     1971.56     2017.49    126.17 o
   4   5   7      246.60      236.13     36.07 o
   5   5   7     1073.89     1089.09     87.94 o
   6   5   7     6847.80     7468.18    294.87 o
   7   5   7     2840.85     3052.10    267.96 o
   8   5   7       27.70       57.44     35.38 o
   9   5   7       70.33       27.41     33.00 o
  10   5   7        0.08       19.48     33.60 o
  11   5   7        9.28       28.88     36.52 o
 -13   6   7        6.91       78.42     68.33 o
 -12   6   7       39.91       89.19     36.02 o
 -11   6   7      106.16       95.50     40.12 o
 -10   6   7       22.60       52.23     42.02 o
  -9   6   7      537.64      536.21     77.63 o
  -8   6   7      238.34      145.61     40.63 o
  -7   6   7      278.06      254.31     52.81 o
  -6   6   7      245.27      259.21     30.91 o
  -5   6   7       25.97       38.46     16.22 o
  -4   6   7    13817.38    14010.58    262.47 o
  -3   6   7     1904.17     1749.18    173.43 o
  -2   6   7       59.77       44.94     17.47 o
  -1   6   7     2290.42     2357.64    152.02 o
   0   6   7     2606.42     2368.89     97.81 o
   1   6   7       71.60       22.71     20.32 o
   2   6   7     8526.95     8777.73    218.71 o
   3   6   7      831.34      832.94     82.88 o
   4   6   7     1070.75      962.96     89.70 o
   5   6   7      346.80      208.64     31.14 o
   6   6   7     3527.84     4129.47    170.12 o
   7   6   7      414.36      345.89     45.95 o
   8   6   7     2625.19     2811.33    259.37 o
   9   6   7       11.45       55.59     29.64 o
  10   6   7     1332.67     1151.61    199.35 o
  11   6   7       45.62       68.63     64.02 o
 -12   7   7      126.25       95.07     34.90 o
 -11   7   7        0.25       37.85     37.87 o
 -10   7   7        2.17       71.21     45.48 o
  -9   7   7     2412.10     2491.09    238.39 o
  -8   7   7     3248.15     3553.57    261.42 o
  -7   7   7        4.31       10.42     36.03 o
  -6   7   7     1503.78     1543.50    124.91 o
  -5   7   7     8412.97     8568.69    186.21 o
  -4   7   7      127.00      115.92     34.56 o
  -3   7   7        4.61       50.12     24.35 o
  -2   7   7     8059.66     8284.72    204.12 o
  -1   7   7     3518.94     3684.52    299.27 o
   0   7   7    15346.93    15864.67    465.51 o
   1   7   7     6723.52     6378.23    170.58 o
   2   7   7     3184.98     3260.71    176.01 o
   3   7   7      979.47      970.72     95.52 o
   4   7   7      309.12      242.45     49.66 o
   5   7   7     4916.33     5287.95    236.55 o
   6   7   7      444.36      443.26     75.34 o
   7   7   7      187.78       88.33     33.07 o
   8   7   7        2.87       47.99     28.64 o
   9   7   7       17.90      153.66     55.77 o
  10   7   7        0.12       67.71     88.50 o
  11   7   7       72.07      104.86     79.96 o
 -12   8   7        0.14       58.46     44.96 o
 -11   8   7       99.64      111.50     40.25 o
 -10   8   7      170.30      169.72     45.50 o
  -9   8   7      925.13      880.63     77.53 o
  -8   8   7       12.76       55.97     33.72 o
  -7   8   7     7679.90     7893.20    306.39 o
  -6   8   7     2432.39     2499.68    312.18 o
  -5   8   7    10379.69    10779.84    233.20 o
  -4   8   7     5635.07     6195.58    216.82 o
  -3   8   7      158.06      237.85     33.96 o
  -2   8   7     4689.93     4733.84    174.02 o
  -1   8   7       23.07       10.69     16.34 o
   0   8   7      566.16      556.92     50.19 o
   1   8   7    15882.13    16962.78    266.86 o
   2   8   7      287.29      258.90     39.50 o
   3   8   7     1037.38      951.84     97.11 o
   4   8   7       92.06      106.93     33.48 o
   5   8   7       46.69       37.42     22.73 o
   6   8   7      764.38      722.09     86.06 o
   7   8   7        9.53       65.52     28.22 o
   8   8   7      197.37      130.94     47.50 o
   9   8   7      229.70      137.78     42.46 o
  10   8   7       82.96      100.13    137.89 o
  11   8   7      119.58       62.38     26.34 o
 -12   9   7       96.67      136.54     47.20 o
 -11   9   7       19.02       54.84     71.18 o
 -10   9   7        2.28       53.66     45.86 o
  -9   9   7     1186.95     1176.78    118.30 o
  -8   9   7     1809.80     1878.07    188.45 o
  -7   9   7      913.51     1033.68     98.47 o
  -6   9   7       54.06       15.27     41.35 o
  -5   9   7      747.13      680.58     62.84 o
  -4   9   7     5344.68     5406.10    186.23 o
  -3   9   7      113.77       71.99     19.37 o
  -2   9   7     1156.28     1329.74    135.10 o
  -1   9   7      351.80      378.12     62.06 o
   0   9   7      594.08      687.79     60.07 o
   1   9   7     4532.52     4801.29    203.79 o
   2   9   7     1567.90     1610.52    150.91 o
   3   9   7     2555.50     2613.52    265.66 o
   4   9   7     3989.47     4785.58    317.40 o
   5   9   7     3603.81     3759.37    377.33 o
   6   9   7       38.52       52.77     28.38 o
   7   9   7      117.46       83.63     39.69 o
   8   9   7      142.94      139.60     47.09 o
   9   9   7       60.57       69.53     31.31 o
  10   9   7      165.17      167.11     82.23 o
  11   9   7        0.34      117.61     64.77 o
 -11  10   7       63.05      111.25     35.92 o
 -10  10   7      500.01      533.76    126.60 o
  -9  10   7       38.58      123.46     37.75 o
  -8  10   7        1.04      171.40     59.84 o
  -7  10   7      394.64      335.89     37.26 o
  -6  10   7      862.89      671.95     68.39 o
  -5  10   7      553.63      576.88     58.18 o
  -4  10   7        3.41       -1.58     19.23 o
  -3  10   7       52.14      105.48     24.38 o
  -2  10   7      486.81      511.07     50.89 o
  -1  10   7      657.96      660.50     69.48 o
   0  10   7     3624.96     3465.56    335.59 o
   1  10   7     1346.57     1382.94    135.03 o
   2  10   7      350.86      234.58     40.93 o
   3  10   7      310.52      244.01     37.10 o
   4  10   7      174.13      100.85     31.86 o
   5  10   7      659.72      525.75     65.99 o
   6  10   7       43.15       48.45     34.41 o
   7  10   7      228.64      225.94     48.21 o
   8  10   7      117.32      148.53     62.40 o
   9  10   7        1.59       88.41     45.53 o
  10  10   7      122.27       78.19     85.98 o
 -11  11   7      701.21      575.37     75.79 o
 -10  11   7      696.56      954.66     97.05 o
  -9  11   7      180.95       98.39     37.90 o
  -8  11   7       60.14       91.30     41.35 o
  -7  11   7      966.92     1249.35    193.01 o
  -6  11   7      109.13       96.40     45.35 o
  -5  11   7      317.84      273.73     48.97 o
  -4  11   7      616.91      742.06     75.75 o
  -3  11   7       83.95       81.42     35.47 o
  -2  11   7       85.37      113.14     25.58 o
  -1  11   7      415.71      345.51     39.57 o
   0  11   7      165.69      180.78     46.61 o
   1  11   7     1492.45     1667.55    166.12 o
   2  11   7        8.25       48.83     35.68 o
   3  11   7     3054.71     2812.83    239.38 o
   4  11   7       26.73       35.82     18.31 o
   5  11   7      289.69      216.31     46.18 o
   6  11   7      500.89      452.69     51.40 o
   7  11   7     1296.88     1276.02    149.62 o
   8  11   7      140.50      150.24     50.17 o
   9  11   7        3.65       89.33     47.49 o
  10  11   7       53.77       46.73     54.23 o
 -10  12   7       39.23       86.87     40.46 o
  -9  12   7      757.90      657.10    132.91 o
  -8  12   7       11.55       36.34     48.19 o
  -7  12   7      133.89       70.71     35.66 o
  -6  12   7      102.57       90.82     37.02 o
  -5  12   7       16.13       92.15     36.48 o
  -4  12   7     1010.84     1097.96    111.69 o
  -3  12   7      429.87      293.92     59.31 o
  -2  12   7     6483.75     7616.22    333.47 o
  -1  12   7     1263.79     1521.51    169.82 o
   0  12   7     2643.42     2482.13    250.66 o
   1  12   7      692.17      760.44     76.53 o
   2  12   7     2540.45     3033.45    312.13 o
   3  12   7       45.92       75.04     26.50 o
   4  12   7      283.02       99.64     32.25 o
   5  12   7        4.48       61.39     25.86 o
   6  12   7       63.41       63.58     35.27 o
   7  12   7       13.26       65.03     50.48 o
   8  12   7       32.87       57.89     43.31 o
   9  12   7      244.67      291.05     82.54 o
 -10  13   7        1.12      181.28     53.46 o
  -9  13   7       29.75      159.26     44.03 o
  -8  13   7      686.00      636.17    101.48 o
  -7  13   7      128.56      114.83     43.01 o
  -6  13   7       13.55       58.04     30.77 o
  -5  13   7       52.45       91.13     38.81 o
  -4  13   7      845.20      868.89     89.76 o
  -3  13   7     2457.26     2573.79    270.72 o
  -2  13   7        3.18       57.05     21.56 o
  -1  13   7     5463.86     5587.85    266.82 o
   0  13   7       72.33       42.01     33.35 o
   1  13   7     1297.29     1253.12    105.40 o
   2  13   7      165.90      168.44     50.27 o
   3  13   7      348.52      256.37     43.66 o
   4  13   7       21.31       32.66     39.63 o
   5  13   7      161.94      225.42     51.84 o
   6  13   7      199.50      158.56     34.14 o
   7  13   7        9.25       62.16     38.72 o
   8  13   7       96.02       86.40     39.84 o
   9  13   7        4.93      139.04     43.54 o
  -9  14   7      185.35       38.49     29.04 o
  -8  14   7      164.61      229.72     51.69 o
  -7  14   7      289.12      269.48     52.16 o
  -6  14   7      101.22      127.89     35.45 o
  -5  14   7      128.27       83.92     40.34 o
  -4  14   7      225.43       99.56     43.32 o
  -3  14   7       70.81      115.71     34.46 o
  -2  14   7      192.30      183.39     34.63 o
  -1  14   7        2.62       56.09     35.28 o
   0  14   7      136.47      119.44     27.91 o
   1  14   7        8.27       58.35     37.88 o
   2  14   7     1144.00     1028.77    101.66 o
   3  14   7       68.14       68.41     33.98 o
   4  14   7      542.84      474.77     67.64 o
   5  14   7       70.66       22.90     43.11 o
   6  14   7      168.23      156.53     50.53 o
   7  14   7        3.94       50.01     39.76 o
   8  14   7      213.72      227.30    112.93 o
  -8  15   7       43.05      130.08     43.34 o
  -7  15   7      407.42      420.63     62.18 o
  -6  15   7        3.73       39.23     46.18 o
  -5  15   7       17.53       66.33     33.82 o
  -4  15   7        1.10       48.97     37.02 o
  -3  15   7      694.54      627.61     79.07 o
  -2  15   7       78.69       65.96     35.81 o
  -1  15   7       18.37       -8.28     38.33 o
   0  15   7       85.14       85.06     40.47 o
   1  15   7       52.82       71.57     41.87 o
   2  15   7      708.10      640.41     59.48 o
   3  15   7      140.88      126.49     33.39 o
   4  15   7       99.47       53.38     46.03 o
   5  15   7       19.29       51.14     30.51 o
   6  15   7       92.39       93.62     32.30 o
   7  15   7       87.14      146.69     43.07 o
  -7  16   7       14.79      124.32     39.25 o
  -6  16   7      132.25      138.02     74.57 o
  -5  16   7       41.74       52.61     27.07 o
  -4  16   7      238.21      128.25     36.40 o
  -3  16   7     1049.39     1012.23     95.64 o
  -2  16   7      192.71      130.61     32.76 o
  -1  16   7       18.11      109.89     36.27 o
   0  16   7      683.33      785.30     87.87 o
   1  16   7      180.61       88.10     54.78 o
   2  16   7      729.36      686.49     86.49 o
   3  16   7      815.33      829.47     88.29 o
   4  16   7      823.55      780.73     88.34 o
   5  16   7      139.68      108.34     37.61 o
   6  16   7       27.57       79.04     45.51 o
  -6  17   7      882.11      890.60     87.20 o
  -5  17   7      126.65       87.74     40.82 o
  -4  17   7      351.91      327.50     61.33 o
  -3  17   7      221.05      155.06     40.44 o
  -2  17   7      454.65      378.57     51.27 o
  -1  17   7        9.75      109.50     30.55 o
   0  17   7       94.43       95.28     39.68 o
   1  17   7      108.67      117.03     35.54 o
   2  17   7      877.72      909.12     97.78 o
   3  17   7        0.42       32.50     28.01 o
   4  17   7        5.59       65.94     34.22 o
   5  17   7       17.10       61.87     62.83 o
   6  17   7        6.60       76.76     51.31 o
  -5  18   7       38.75      129.25     53.92 o
  -4  18   7       86.90      127.64     51.82 o
  -3  18   7        1.65       66.61     34.50 o
  -2  18   7       17.14       85.70     31.27 o
  -1  18   7      313.41      260.92     55.26 o
   0  18   7       39.73      152.21     41.87 o
   1  18   7      226.63      192.29     38.42 o
   2  18   7        1.51       74.23     32.93 o
   3  18   7       53.52       33.69     39.32 o
   4  18   7      125.79      147.84    115.28 o
   5  18   7       43.02       67.52     68.15 o
  -3  19   7      113.36      310.39    135.22 o
  -2  19   7       98.07      156.68     75.00 o
  -1  19   7      118.07      172.27     92.09 o
   0  19   7       47.06       40.89     41.65 o
   1  19   7        3.18      107.42     45.28 o
   2  19   7        1.88       84.71     35.61 o
   3  19   7        6.56       69.70     99.74 o
 -12   0   8        1.90      228.44     80.92 o
 -10   0   8      571.97      615.95     80.38 o
  -8   0   8      460.27      377.73     97.66 o
  -6   0   8    10807.88    10534.96    442.20 o
  -4   0   8      404.57      487.86     71.45 o
  -2   0   8    15055.11    15803.16    152.50 o
   0   0   8    26108.60    25636.46    525.84 o
   2   0   8    52801.52    55851.72    510.63 o
   4   0   8    15576.03    17368.93    560.05 o
   6   0   8     1118.35     1278.79    155.39 o
   8   0   8     3883.55     3549.37    424.31 o
 -13   1   8      143.35      175.42     46.79 o
 -12   1   8      716.52      840.42     99.40 o
 -11   1   8      194.91      176.00     41.98 o
 -10   1   8     1533.37     1541.47    139.07 o
  -9   1   8     1218.40     1378.53    133.90 o
  -8   1   8     8613.95     8920.16    298.75 o
  -7   1   8       13.50       -2.31     37.17 o
  -6   1   8    33565.66    35522.94    669.62 o
  -5   1   8     2406.34     2286.95    267.16 o
  -4   1   8    22565.51    23530.80    353.48 o
  -3   1   8       83.70       88.65     12.50 o
  -2   1   8      951.07      919.64     52.89 o
  -1   1   8     3359.91     3118.04     53.62 o
   0   1   8      239.22      239.62     16.98 o
   1   1   8     4328.24     4443.75     86.90 o
   2   1   8      432.40      336.69     17.27 o
   3   1   8     8423.07     8832.50    266.27 o
   4   1   8    14927.79    16626.89    499.20 o
   5   1   8      148.85      138.06     39.77 o
   6   1   8     4652.52     5398.20    235.18 o
   7   1   8      181.62      170.15     50.81 o
   8   1   8     1427.00     1339.24    107.91 o
   9   1   8      889.15      879.41    113.66 o
  10   1   8       56.46       90.87     80.91 o
 -13   2   8      338.08      293.57     65.03 o
 -12   2   8      185.45      152.34     48.23 o
 -11   2   8      740.01      647.08     70.05 o
 -10   2   8     3515.88     3551.02    319.03 o
  -9   2   8      715.61      816.01     83.31 o
  -8   2   8     1417.27     1525.95    138.17 o
  -7   2   8     5914.77     5977.47    274.38 o
  -6   2   8        7.63       52.25     25.93 o
  -5   2   8     1312.04     1255.12    121.63 o
  -4   2   8     8278.78     8641.90    217.71 o
  -3   2   8     3630.37     3532.36     87.10 o
  -2   2   8     9564.84     9638.72    164.79 o
  -1   2   8    35179.30    37095.29   1438.63 o
   0   2   8      255.06      214.02     10.18 o
   1   2   8     3675.21     3624.92    113.61 o
   2   2   8     1579.71     1328.28     66.70 o
   3   2   8      730.76      647.46     38.28 o
   4   2   8     2121.79     1949.27    107.12 o
   5   2   8     1085.83     1084.82     86.33 o
   6   2   8      837.20      880.69     80.05 o
   7   2   8      544.27      570.41     72.55 o
   8   2   8      245.23      171.07     35.26 o
   9   2   8      738.44      852.52    100.15 o
  10   2   8        1.48       60.48     44.31 o
 -13   3   8        0.23      107.19     47.40 o
 -12   3   8      134.24      126.19     64.29 o
 -11   3   8     2293.63     2639.36    198.09 o
 -10   3   8       90.41       86.86     44.34 o
  -9   3   8     1720.40     1590.38    178.71 o
  -8   3   8     4625.95     5180.55    271.95 o
  -7   3   8     1478.86     1289.49    106.47 o
  -6   3   8      814.05      674.25     63.07 o
  -5   3   8     3314.76     3055.14    139.36 o
  -4   3   8     1197.56     1241.74    105.58 o
  -3   3   8    25353.43    25333.50    358.08 o
  -2   3   8     1170.29     1125.06     54.72 o
  -1   3   8     2424.71     2320.37     59.91 o
   0   3   8     8749.60     8133.72    108.31 o
   1   3   8      328.53      321.57     18.37 o
   2   3   8    10265.01    10266.13    258.09 o
   3   3   8     3662.69     3267.39    136.35 o
   4   3   8     3744.44     4103.52    252.57 o
   5   3   8     1488.92     1545.28    138.29 o
   6   3   8    14623.95    17416.35    585.58 o
   7   3   8     1214.21     1195.07    117.90 o
   8   3   8      425.40      251.40     81.45 o
   9   3   8      937.19      952.18    125.09 o
  10   3   8       66.87      181.43     73.98 o
 -13   4   8      486.34      409.79     90.69 o
 -12   4   8       18.90       88.76     50.65 o
 -11   4   8      741.02      743.59     68.25 o
 -10   4   8       87.48       51.81     34.81 o
  -9   4   8       38.12       74.47     27.00 o
  -8   4   8       24.49       74.01     35.36 o
  -7   4   8      337.36      269.68     59.81 o
  -6   4   8      850.45      772.55     65.59 o
  -5   4   8     4399.28     4761.38    190.42 o
  -4   4   8    10902.77    10762.47    238.43 o
  -3   4   8    29958.66    30554.86    344.19 o
  -2   4   8      956.54      849.39     58.24 o
  -1   4   8    48139.96    48367.90    614.37 o
   0   4   8      248.26      262.94     17.67 o
   1   4   8    14256.77    14978.50    156.92 o
   2   4   8     1816.34     1468.16     90.43 o
   3   4   8       12.85       24.31     10.69 o
   4   4   8     4147.14     4348.94    195.70 o
   5   4   8     5529.29     5980.08    280.82 o
   6   4   8      101.88      101.50     23.76 o
   7   4   8     1710.20     1720.39    163.21 o
   8   4   8      405.55      343.65     54.78 o
   9   4   8       22.16       76.02     33.11 o
  10   4   8      214.49       98.99     44.92 o
 -13   5   8      130.12       86.72     61.54 o
 -12   5   8        1.95        8.59     52.26 o
 -11   5   8      463.76      427.50    116.41 o
 -10   5   8      107.08      118.24     42.36 o
  -9   5   8     5620.56     6288.36    367.34 o
  -8   5   8     2379.76     2589.69    175.22 o
  -7   5   8       10.58       34.18     25.00 o
  -6   5   8     1149.25     1257.64    126.58 o
  -5   5   8     2357.48     2525.48    142.09 o
  -4   5   8     5293.81     5051.26    127.69 o
  -3   5   8    14238.47    14620.58    236.37 o
  -2   5   8     4395.09     4183.86    108.94 o
  -1   5   8    15876.68    15514.02    324.66 o
   0   5   8      113.15       77.14     18.10 o
   1   5   8     3176.21     3033.83    119.70 o
   2   5   8      501.84      531.38     38.93 o
   3   5   8        5.18       10.58     12.94 o
   4   5   8     1825.23     1722.50    103.98 o
   5   5   8      945.66      918.27     73.74 o
   6   5   8       96.97       81.29     22.86 o
   7   5   8     1185.14     1272.66    108.93 o
   8   5   8       90.64       68.16     33.34 o
   9   5   8     1170.63     1251.13    146.59 o
  10   5   8       84.96       75.74     46.64 o
 -13   6   8      944.07      584.73    367.86 o
 -12   6   8       57.56       49.39     41.00 o
 -11   6   8      942.07      901.07    107.81 o
 -10   6   8      873.01      835.21     89.51 o
  -9   6   8      191.83      227.58     51.23 o
  -8   6   8     1311.37     1480.26    121.35 o
  -7   6   8      903.17      813.88     98.29 o
  -6   6   8      407.68      476.69     60.00 o
  -5   6   8     8901.23     9062.65    212.93 o
  -4   6   8     4712.60     4949.10    156.65 o
  -3   6   8    11964.55    11653.52    227.25 o
  -2   6   8     1740.31     1657.84    165.46 o
  -1   6   8     6202.93     6071.98    122.03 o
   0   6   8     1295.09     1138.83    103.40 o
   1   6   8    20611.36    22535.74    311.41 o
   2   6   8       29.31       27.44     14.36 o
   3   6   8     2058.56     2177.90    220.08 o
   4   6   8       31.52       44.65     23.95 o
   5   6   8      624.82      552.05     44.35 o
   6   6   8      411.07      464.51     57.33 o
   7   6   8      131.36       61.54     22.89 o
   8   6   8      155.89      210.41     42.14 o
   9   6   8       10.09       92.89     57.26 o
  10   6   8        2.78       75.01     50.07 o
 -12   7   8       44.59       58.37     43.78 o
 -11   7   8        0.34       28.13     36.93 o
 -10   7   8        3.22       37.10     43.68 o
  -9   7   8      225.03      283.01     67.00 o
  -8   7   8     4380.51     5225.40    248.35 o
  -7   7   8      342.06      210.68     61.84 o
  -6   7   8     4437.28     4638.81    183.06 o
  -5   7   8     1627.17     1563.93    122.23 o
  -4   7   8     3225.26     3403.10    117.62 o
  -3   7   8      270.84      253.62     34.43 o
  -2   7   8     1340.51     1166.15    109.01 o
  -1   7   8        0.02       44.11     16.32 o
   0   7   8     2977.62     2889.62    112.98 o
   1   7   8     8083.43     8476.31    211.38 o
   2   7   8     1530.03     1447.48    156.36 o
   3   7   8      602.89      558.90     55.77 o
   4   7   8       72.10       44.27     20.03 o
   5   7   8      249.17      186.76     33.06 o
   6   7   8     1264.98     1225.10    137.06 o
   7   7   8     2338.33     2287.60    194.80 o
   8   7   8      137.18       88.09     33.69 o
   9   7   8     1193.16     1295.83    195.07 o
  10   7   8       12.01        9.79     57.99 o
 -12   8   8        0.79       30.24     40.58 o
 -11   8   8      103.29       65.01     47.50 o
 -10   8   8       44.85       75.68     43.88 o
  -9   8   8       95.10      102.21     46.71 o
  -8   8   8      492.62      523.39     96.54 o
  -7   8   8      235.54      191.01     42.47 o
  -6   8   8      283.02      264.04     37.03 o
  -5   8   8     1346.48     1299.56    109.69 o
  -4   8   8     2816.55     2863.44    159.52 o
  -3   8   8      512.47      543.41     46.12 o
  -2   8   8     1031.04      981.62     97.73 o
  -1   8   8     7316.66     7508.37    210.48 o
   0   8   8     3677.49     3930.49    184.65 o
   1   8   8      900.50      759.81     84.48 o
   2   8   8     8118.54     8373.31    253.82 o
   3   8   8      285.83      309.59     58.67 o
   4   8   8     5150.37     5489.00    234.32 o
   5   8   8      126.17       79.77     28.75 o
   6   8   8      268.90      184.12     47.21 o
   7   8   8       28.51       80.10     29.46 o
   8   8   8       12.99       53.04     23.56 o
   9   8   8       66.70      108.94     72.91 o
  10   8   8      382.54      292.79     96.74 o
 -12   9   8       11.36       65.84     31.30 o
 -11   9   8      449.33      315.82     55.18 o
 -10   9   8       14.06       43.79     39.29 o
  -9   9   8       54.62       91.48     37.07 o
  -8   9   8     1592.74     1720.94    193.16 o
  -7   9   8      504.65      556.51     68.24 o
  -6   9   8     3347.34     3521.89    360.18 o
  -5   9   8       61.40       47.55     22.89 o
  -4   9   8     2507.03     2572.34    270.64 o
  -3   9   8     1725.22     1840.37    161.41 o
  -2   9   8     1189.37     1312.39    115.93 o
  -1   9   8      108.19       62.32     19.91 o
   0   9   8      376.46      263.17     48.34 o
   1   9   8     4648.93     5351.21    239.34 o
   2   9   8      627.05      613.68     62.80 o
   3   9   8      195.00      214.15     35.79 o
   4   9   8      622.58      559.00     56.49 o
   5   9   8      987.19      950.15     92.86 o
   6   9   8     1215.03     1009.33    109.78 o
   7   9   8       10.45       87.14     30.62 o
   8   9   8      303.46      261.89     61.52 o
   9   9   8        5.51       94.31     54.06 o
  10   9   8        9.21       60.68     58.01 o
 -11  10   8       20.15      131.92     37.74 o
 -10  10   8      183.77      150.55     54.83 o
  -9  10   8      158.54       46.51     32.82 o
  -8  10   8      437.00      327.51    108.47 o
  -7  10   8      529.48      496.40     76.31 o
  -6  10   8      115.03       71.09     34.85 o
  -5  10   8     2362.71     2277.09    143.07 o
  -4  10   8      343.87      338.32     49.12 o
  -3  10   8       94.42       17.52     23.40 o
  -2  10   8     1508.87     1516.76    168.59 o
  -1  10   8      977.54     1018.20     98.43 o
   0  10   8        3.37       61.06     23.13 o
   1  10   8      208.30      180.61     31.73 o
   2  10   8      279.00      276.95     49.21 o
   3  10   8     1070.57     1123.71    112.72 o
   4  10   8       60.31       65.24     41.32 o
   5  10   8       57.59       80.81     29.54 o
   6  10   8      104.67      103.80     32.28 o
   7  10   8      176.42       60.10     37.26 o
   8  10   8        0.37       -3.53     48.97 o
   9  10   8      162.40      103.62    108.05 o
  10  10   8       66.02       72.76     79.71 o
 -11  11   8       29.24       85.81     28.08 o
 -10  11   8      846.73      794.43     95.48 o
  -9  11   8      218.19      130.67     46.25 o
  -8  11   8       45.75       39.62     34.85 o
  -7  11   8        3.04       35.90     37.58 o
  -6  11   8      257.74      263.82     51.70 o
  -5  11   8      127.77      117.45     42.92 o
  -4  11   8        9.10       57.48     27.90 o
  -3  11   8      291.26      213.62     44.87 o
  -2  11   8        1.18        4.42     36.18 o
  -1  11   8      937.32     1175.35    133.85 o
   0  11   8     2178.62     2314.17    251.95 o
   1  11   8       65.92       75.02     25.25 o
   2  11   8      272.30      273.47     49.07 o
   3  11   8      887.25      976.57    101.47 o
   4  11   8     4512.13     4677.91    461.35 o
   5  11   8      296.67      227.10     51.40 o
   6  11   8      679.58      677.26     74.33 o
   7  11   8        7.75      132.56     41.07 o
   8  11   8      365.27      320.09    132.34 o
   9  11   8       62.15       65.29     61.25 o
  10  11   8        5.60      -27.78     86.89 o
 -10  12   8       30.87       80.53     31.46 o
  -9  12   8      248.24      305.01     67.57 o
  -8  12   8       38.35       67.80     37.38 o
  -7  12   8      429.09      164.18     50.34 o
  -6  12   8      725.25      652.65     95.97 o
  -5  12   8     3156.89     3415.61    381.75 o
  -4  12   8      366.02      332.50     50.01 o
  -3  12   8      743.86      858.93     88.24 o
  -2  12   8       12.89       30.27     34.89 o
  -1  12   8     1265.13     1291.07    153.53 o
   0  12   8       52.95       97.45     32.22 o
   1  12   8       46.52       48.13     25.76 o
   2  12   8      504.82      481.70     54.03 o
   3  12   8        2.69       47.78     35.00 o
   4  12   8      746.59      672.43     96.10 o
   5  12   8      249.82      137.37     42.02 o
   6  12   8      864.03     1063.48    111.05 o
   7  12   8       66.29       70.89     27.51 o
   8  12   8        0.27       55.85    140.87 o
   9  12   8        8.43       36.22     62.80 o
 -10  13   8       61.21      182.94     50.84 o
  -9  13   8       51.34       52.04     46.75 o
  -8  13   8      432.83      329.31     72.08 o
  -7  13   8       18.28       54.83     34.62 o
  -6  13   8     1186.81     1270.33    129.10 o
  -5  13   8       18.19       35.61     30.18 o
  -4  13   8     2035.47     1983.84    218.67 o
  -3  13   8      163.35       92.21     50.09 o
  -2  13   8      626.77      675.09     72.97 o
  -1  13   8       71.28       50.85     21.26 o
   0  13   8     1408.01     1416.09    146.62 o
   1  13   8     1250.46     1266.07    127.31 o
   2  13   8       42.03       71.87     26.91 o
   3  13   8      109.35      152.78     32.23 o
   4  13   8        1.55       31.02     26.06 o
   5  13   8       26.09       42.05     46.22 o
   6  13   8       20.33       51.38     35.08 o
   7  13   8      116.30      250.49     66.40 o
   8  13   8       37.90      133.59     72.03 o
  -9  14   8       30.71       65.36     43.01 o
  -8  14   8      262.66      142.14     58.33 o
  -7  14   8       52.91       82.88     42.92 o
  -6  14   8       32.88      111.93     41.01 o
  -5  14   8      311.55      240.26     59.72 o
  -4  14   8       38.46       61.28     43.88 o
  -3  14   8       14.46       26.92     26.57 o
  -2  14   8      781.03      878.90    101.58 o
  -1  14   8       60.14       83.45     45.08 o
   0  14   8       65.41      121.98     32.46 o
   1  14   8       96.31       76.63     34.28 o
   2  14   8       74.57       57.27     46.94 o
   3  14   8      427.84      486.92     74.76 o
   4  14   8        0.59      -19.37     31.20 o
   5  14   8     1366.15     1372.70    195.54 o
   6  14   8       74.33      146.23     43.44 o
   7  14   8       25.92       23.56     65.09 o
   8  14   8        8.85       52.04     69.93 o
  -8  15   8        9.93       18.40     38.59 o
  -7  15   8      146.91      152.63     47.89 o
  -6  15   8      196.69      162.84     48.65 o
  -5  15   8       15.62       51.36     37.06 o
  -4  15   8      171.68      124.83     47.72 o
  -3  15   8      701.78      580.98     86.25 o
  -2  15   8      259.49      308.76     59.89 o
  -1  15   8      531.19      315.66     68.42 o
   0  15   8      150.62      181.38     44.11 o
   1  15   8      186.91      232.05     38.22 o
   2  15   8      184.62      181.96     37.94 o
   3  15   8       35.34       50.38     33.05 o
   4  15   8       13.72       45.93     27.79 o
   5  15   8       32.78       89.92     42.66 o
   6  15   8      133.02      178.95     41.93 o
   7  15   8      139.58       77.14     55.62 o
  -7  16   8      675.97      805.60     94.38 o
  -6  16   8       92.26      133.26     46.52 o
  -5  16   8      436.33      339.46     43.37 o
  -4  16   8      925.72      959.49    126.28 o
  -3  16   8      184.91      147.61     36.48 o
  -2  16   8      325.09      200.87     37.17 o
  -1  16   8      376.67      283.54     55.03 o
   0  16   8      456.50      398.27     49.55 o
   1  16   8      142.39      160.33     50.10 o
   2  16   8       28.09       71.50     40.59 o
   3  16   8      197.11      169.43     67.33 o
   4  16   8        4.10       44.83     36.57 o
   5  16   8      178.59      223.10     56.35 o
   6  16   8       37.19       35.46     54.04 o
  -6  17   8        5.03       73.96     34.80 o
  -5  17   8        7.49       75.86     31.13 o
  -4  17   8       31.84       66.74     28.92 o
  -3  17   8        4.36       71.95     33.43 o
  -2  17   8      249.02      143.33     52.47 o
  -1  17   8      196.74      167.13     56.56 o
   0  17   8      489.75      436.39     62.39 o
   1  17   8      188.07      119.53     47.27 o
   2  17   8       35.79       13.35     36.74 o
   3  17   8      404.81      460.89     90.08 o
   4  17   8       13.41       66.64     37.77 o
  -5  18   8       64.54      -10.06     50.31 o
  -4  18   8        6.69        6.32     41.78 o
  -3  18   8       23.84       86.75     36.19 o
  -2  18   8      132.79       94.36     44.59 o
  -1  18   8       76.45       73.88     25.24 o
   0  18   8       81.75       62.27     30.00 o
   1  18   8        6.64       49.32     29.43 o
   2  18   8       43.24       67.77     41.10 o
   3  18   8       91.74       69.51    185.74 o
   4  18   8       50.45       74.01     37.60 o
  -3  19   8       91.10      172.39    114.34 o
  -2  19   8      507.86      513.87    156.94 o
  -1  19   8        4.30      141.93     92.52 o
   0  19   8      315.50      141.93     61.40 o
   1  19   8        5.60       62.15     27.52 o
   2  19   8      246.89      259.85     96.45 o
 -13   0   9      887.31      940.18    315.12 o
 -11   0   9      130.54      123.78    173.71 o
  -9   0   9      171.30      233.02     65.13 o
  -7   0   9    32512.68    35821.21    720.66 o
  -5   0   9    10439.04     9933.14    369.38 o
  -3   0   9      462.51      330.64     29.80 o
  -1   0   9       58.59       89.22     17.43 o
   1   0   9     3573.11     3930.82    387.63 o
   3   0   9    11676.38    11985.95    273.41 o
   5   0   9     3228.18     3397.01    281.40 o
   7   0   9     3781.09     4058.47    434.51 o
   9   0   9      388.05      403.06     98.11 o
 -13   1   9      123.61      189.42     54.95 o
 -12   1   9      918.43     1175.30    119.71 o
 -11   1   9      174.76      190.79     44.20 o
 -10   1   9      146.46      112.66     31.03 o
  -9   1   9        0.93       51.37     34.07 o
  -8   1   9      330.59      280.80     56.62 o
  -7   1   9     3482.01     3973.79    225.54 o
  -6   1   9      188.40      142.30     47.87 o
  -5   1   9    18918.43    20229.34    473.78 o
  -4   1   9     3585.31     3348.54    154.56 o
  -3   1   9    47301.41    53050.77    857.01 o
  -2   1   9     1514.53     1600.82     72.76 o
  -1   1   9     3227.13     3000.40     59.95 o
   0   1   9     1167.73     1029.63     58.76 o
   1   1   9     4619.44     4516.29     97.98 o
   2   1   9     2325.75     2403.63     68.48 o
   3   1   9    14341.14    15206.02    345.89 o
   4   1   9       53.61       40.85     13.43 o
   5   1   9      184.10      136.56     27.01 o
   6   1   9       18.68       53.19     23.22 o
   7   1   9     3551.81     3702.73    276.27 o
   8   1   9     1162.13     1317.59    129.42 o
   9   1   9      411.28      242.98     69.87 o
  10   1   9       53.06      178.15     94.44 o
 -13   2   9       55.68      107.03     50.38 o
 -12   2   9      609.27      619.22    124.70 o
 -11   2   9       10.17       41.03     54.02 o
 -10   2   9       74.88       45.12     28.33 o
  -9   2   9      546.39      570.68     63.82 o
  -8   2   9     1777.23     1857.55    203.15 o
  -7   2   9     6564.86     6475.42    242.13 o
  -6   2   9    11238.58    11904.73    335.50 o
  -5   2   9     2751.65     2477.88    151.14 o
  -4   2   9      267.90      273.25     27.27 o
  -3   2   9     3208.43     3320.21    129.53 o
  -2   2   9      418.75      510.18     35.29 o
  -1   2   9    18376.79    19953.36    404.93 o
   0   2   9     6838.71     6527.22    110.92 o
   1   2   9     2491.92     2399.75    108.29 o
   2   2   9    34599.50    39038.10    880.78 o
   3   2   9     5178.19     5340.08    210.68 o
   4   2   9      319.01      262.28     29.50 o
   5   2   9     8277.48     9529.05    260.84 o
   6   2   9      208.06      243.84     35.86 o
   7   2   9     2387.97     2380.26    201.07 o
   8   2   9     1782.71     1891.85    161.94 o
   9   2   9      207.35      158.53     89.34 o
 -13   3   9        1.34      143.28     46.95 o
 -12   3   9      312.24      332.23     76.73 o
 -11   3   9       68.91      142.47     32.17 o
 -10   3   9       66.56       87.64     61.93 o
  -9   3   9     3186.75     3346.09    344.05 o
  -8   3   9     1493.18     1532.23    178.78 o
  -7   3   9     2297.85     2374.68    229.53 o
  -6   3   9      821.33      879.15     87.48 o
  -5   3   9    10569.15    10811.41    243.01 o
  -4   3   9     1390.33     1430.58    141.01 o
  -3   3   9     1209.33     1335.22     88.34 o
  -2   3   9    53843.34    54933.88   1189.10 o
  -1   3   9    23529.65    25117.71    462.87 o
   0   3   9    16598.29    17388.02    264.49 o
   1   3   9      546.87      509.85     24.81 o
   2   3   9     8923.91     9373.29    263.45 o
   3   3   9      267.13      237.19     30.09 o
   4   3   9      837.24      763.58     79.91 o
   5   3   9      327.93      293.89     34.08 o
   6   3   9     1136.46     1204.27    102.11 o
   7   3   9      693.36      607.70     57.48 o
   8   3   9      323.76      292.08     64.68 o
   9   3   9      532.26      370.99    161.63 o
 -13   4   9        5.45       40.77     51.28 o
 -12   4   9      787.24      786.83    124.37 o
 -11   4   9      436.70      289.16     89.86 o
 -10   4   9     5696.73     6306.42    594.88 o
  -9   4   9      140.17       93.26     46.66 o
  -8   4   9     6901.72     7050.52    409.40 o
  -7   4   9     1366.72     1327.77    107.64 o
  -6   4   9     1756.24     1827.34    186.71 o
  -5   4   9     7992.98     8011.86    183.30 o
  -4   4   9     2496.47     2671.73    131.00 o
  -3   4   9      136.06       79.57     20.83 o
  -2   4   9      183.09      196.50     18.83 o
  -1   4   9      477.47      444.84     29.50 o
   0   4   9      976.93      843.68     44.68 o
   1   4   9      110.46       80.02     12.31 o
   2   4   9     5284.12     5460.09    130.26 o
   3   4   9      527.19      439.33     38.36 o
   4   4   9      398.87      331.37     34.47 o
   5   4   9     4183.75     4761.54    346.08 o
   6   4   9     1115.54     1287.41    107.24 o
   7   4   9      307.65      228.78     39.18 o
   8   4   9      956.67      816.85    111.42 o
   9   4   9      176.09      105.36     65.83 o
 -13   5   9        0.97       70.32     44.73 o
 -12   5   9       32.16      117.40     57.36 o
 -11   5   9      573.38      459.82     63.35 o
 -10   5   9       45.94      132.04     53.84 o
  -9   5   9      597.50      598.00    102.41 o
  -8   5   9      297.87      266.62     50.87 o
  -7   5   9      107.79       63.84     23.00 o
  -6   5   9     1904.74     1960.12    224.39 o
  -5   5   9      768.75      813.61     68.62 o
  -4   5   9     5070.99     5224.81    152.15 o
  -3   5   9      135.58       82.89     18.00 o
  -2   5   9    14592.41    15266.34    226.18 o
  -1   5   9      927.23      781.23     58.94 o
   0   5   9    28710.82    29997.36    488.75 o
   1   5   9     3482.83     3356.12    110.98 o
   2   5   9      631.76      579.39     41.02 o
   3   5   9      372.31      222.47     39.73 o
   4   5   9       21.27       36.28     25.25 o
   5   5   9      166.82      108.24     28.91 o
   6   5   9       61.94       66.00     21.78 o
   7   5   9      616.81      661.98     80.64 o
   8   5   9       21.73      164.54     75.14 o
   9   5   9       85.32       54.44     60.67 o
 -13   6   9       33.44       67.51     65.25 o
 -12   6   9        6.04       59.02     40.04 o
 -11   6   9      493.28      560.33     54.39 o
 -10   6   9     1506.33     1886.50    182.14 o
  -9   6   9     1446.69     1518.12    160.10 o
  -8   6   9       64.47      141.87     60.69 o
  -7   6   9      722.65      835.46     79.23 o
  -6   6   9      107.11      149.45     37.43 o
  -5   6   9       10.02        7.43     16.70 o
  -4   6   9     5918.85     5699.85    165.36 o
  -3   6   9     2796.18     2702.40    149.32 o
  -2   6   9       31.79       30.32     19.35 o
  -1   6   9     2346.82     2533.74    130.79 o
   0   6   9     9947.84    10110.15    251.91 o
   1   6   9      437.67      386.08     39.58 o
   2   6   9     4896.91     5562.20    183.56 o
   3   6   9      854.94      844.85     68.26 o
   4   6   9    10782.77    12365.48    324.06 o
   5   6   9     1693.58     1792.14    117.06 o
   6   6   9      514.12      537.26     53.95 o
   7   6   9       92.17      108.41     30.53 o
   8   6   9        8.97      143.25    109.61 o
   9   6   9       24.31       85.03     57.52 o
 -12   7   9      290.04      172.97     58.62 o
 -11   7   9      129.83       92.17     55.22 o
 -10   7   9     1028.89     1034.37    110.99 o
  -9   7   9      299.28      185.71     60.85 o
  -8   7   9       57.82       56.55     44.41 o
  -7   7   9     1174.56     1283.28    111.86 o
  -6   7   9     1456.32     1420.50    126.86 o
  -5   7   9     6191.21     6323.25    197.87 o
  -4   7   9        7.99       23.34     15.81 o
  -3   7   9        5.73       40.86     17.98 o
  -2   7   9     1171.66     1161.40    115.09 o
  -1   7   9       39.87       55.38     26.53 o
   0   7   9     7429.44     8183.42    209.54 o
   1   7   9     4592.22     5072.15    161.87 o
   2   7   9     1645.50     1786.48    156.47 o
   3   7   9        3.86       31.77     20.61 o
   4   7   9      170.28      125.38     29.84 o
   5   7   9      137.91      160.47     48.03 o
   6   7   9      248.66      298.82     58.24 o
   7   7   9       41.21       74.70     45.38 o
   8   7   9       33.44       58.14     41.91 o
   9   7   9      109.58      105.91     71.14 o
 -12   8   9      144.11      108.99     43.12 o
 -11   8   9      173.92      135.29     37.69 o
 -10   8   9      500.30      431.08     56.25 o
  -9   8   9     1492.12     1649.41    147.19 o
  -8   8   9      992.17      940.87    107.41 o
  -7   8   9      201.96      199.26     43.21 o
  -6   8   9      109.39       34.63     36.56 o
  -5   8   9     7363.87     7485.75    192.98 o
  -4   8   9        1.07       22.21     17.00 o
  -3   8   9     1461.97     1338.16    158.82 o
  -2   8   9      794.33      805.51     89.51 o
  -1   8   9     1420.27     1183.86    136.53 o
   0   8   9        3.43       20.08     16.53 o
   1   8   9     4425.74     4830.98    171.63 o
   2   8   9     1190.31     1182.78    107.36 o
   3   8   9      271.17      260.97     37.66 o
   4   8   9      334.33      354.79     58.56 o
   5   8   9     2383.95     2438.88    222.12 o
   6   8   9       80.39      103.59     40.50 o
   7   8   9       15.69       37.14     31.58 o
   8   8   9      153.43      196.15     57.99 o
   9   8   9        2.35       86.11     57.48 o
 -12   9   9        9.70       78.59     45.93 o
 -11   9   9       76.30       60.52     52.81 o
 -10   9   9       19.89       55.04     46.13 o
  -9   9   9      121.42       82.67     58.48 o
  -8   9   9       19.53      117.85     38.27 o
  -7   9   9     1144.37     1228.22    115.10 o
  -6   9   9      275.82      259.34     35.25 o
  -5   9   9     6069.20     6095.26    174.52 o
  -4   9   9       90.91       94.48     24.13 o
  -3   9   9     1493.44     1510.22    145.07 o
  -2   9   9     5583.13     5635.72    222.71 o
  -1   9   9     1946.93     1988.96    214.93 o
   0   9   9     1217.83     1346.84    132.70 o
   1   9   9      575.23      584.41     74.99 o
   2   9   9     3209.07     3111.21    310.47 o
   3   9   9      480.90      403.13     58.78 o
   4   9   9      125.52      159.44     34.82 o
   5   9   9       20.26       66.79     36.03 o
   6   9   9      190.89      166.45     34.57 o
   7   9   9       22.85       58.64     50.80 o
   8   9   9       94.46       77.78     52.71 o
   9   9   9      233.57      143.08     78.48 o
 -11  10   9       94.21      111.53     53.35 o
 -10  10   9       10.90       46.63     36.95 o
  -9  10   9       67.23       70.96     38.19 o
  -8  10   9     1723.06     2098.27    212.27 o
  -7  10   9      687.41      648.38     68.08 o
  -6  10   9     1250.20     1174.30    130.66 o
  -5  10   9       14.45       72.22     20.67 o
  -4  10   9      589.60      637.05     74.85 o
  -3  10   9       10.11       21.60     29.22 o
  -2  10   9      717.47      791.00     84.16 o
  -1  10   9      719.49      645.40     78.15 o
   0  10   9     2545.26     2378.85    254.41 o
   1  10   9        9.29       25.06     20.98 o
   2  10   9       80.24       56.53     23.83 o
   3  10   9      722.14      637.46     72.87 o
   4  10   9      636.95      591.67     58.67 o
   5  10   9     1354.66     1290.20    119.74 o
   6  10   9      246.55      178.43     48.95 o
   7  10   9     1467.40     1687.00    210.10 o
   8  10   9       15.53       49.49     68.41 o
   9  10   9       84.05      253.54     80.14 o
 -11  11   9        3.90       47.26     26.46 o
 -10  11   9       19.94      101.12     54.53 o
  -9  11   9        2.49       67.87     45.87 o
  -8  11   9        1.43       42.87     25.61 o
  -7  11   9        3.58       42.78     39.97 o
  -6  11   9      215.83      214.51     39.47 o
  -5  11   9      422.97      426.81     55.96 o
  -4  11   9     2620.82     2722.32    263.92 o
  -3  11   9     2526.85     2476.87    247.20 o
  -2  11   9     2024.31     2204.98    233.30 o
  -1  11   9      638.42      547.41     67.20 o
   0  11   9     1166.44     1319.82    136.32 o
   1  11   9     4110.74     4727.91    226.85 o
   2  11   9       12.74       87.02     23.66 o
   3  11   9      258.84      219.75     36.79 o
   4  11   9       27.68       98.36     24.53 o
   5  11   9      155.70       75.89     35.60 o
   6  11   9       57.20       58.86     42.93 o
   7  11   9       61.54       39.12     70.50 o
   8  11   9        0.21       68.90     44.04 o
 -10  12   9      156.27      184.83     62.12 o
  -9  12   9       52.81      105.19     54.26 o
  -8  12   9      369.99      372.29     57.04 o
  -7  12   9      543.14      543.81     65.74 o
  -6  12   9      459.27      467.68     75.63 o
  -5  12   9      239.27      172.40     48.66 o
  -4  12   9      853.50      910.36    102.46 o
  -3  12   9     1536.89     1598.07    154.21 o
  -2  12   9      239.89      248.31     58.86 o
  -1  12   9      962.29      950.68     85.97 o
   0  12   9       84.20       97.21     42.37 o
   1  12   9       24.03       84.77     33.27 o
   2  12   9      481.34      462.92     58.85 o
   3  12   9      912.97     1081.91     90.28 o
   4  12   9      515.24      503.00    118.43 o
   5  12   9        6.15       96.68     36.97 o
   6  12   9       38.57      107.75     51.23 o
   7  12   9      241.00      275.21     77.63 o
   8  12   9       37.21      106.73     56.78 o
 -10  13   9       26.81      120.99     52.77 o
  -9  13   9      196.66      144.63     44.98 o
  -8  13   9       11.77      131.50     44.45 o
  -7  13   9      220.07       73.59     35.11 o
  -6  13   9      805.69      896.75     91.98 o
  -5  13   9      188.23      132.41     38.76 o
  -4  13   9      230.74      219.55     52.68 o
  -3  13   9     1711.03     1764.08    143.50 o
  -2  13   9     1584.39     1660.09    139.03 o
  -1  13   9      246.47      247.54     36.98 o
   0  13   9       33.05       68.38     30.35 o
   1  13   9       87.54       67.29     32.86 o
   2  13   9      135.58      213.73     49.78 o
   3  13   9      137.42      122.37     35.57 o
   4  13   9      138.38       44.06     33.87 o
   5  13   9      253.77      201.18     40.25 o
   6  13   9      138.40      114.32     56.23 o
   7  13   9       26.65        6.66     47.02 o
   8  13   9      166.01      278.08     75.79 o
  -9  14   9       45.85      124.30     57.63 o
  -8  14   9       17.60      106.50     63.21 o
  -7  14   9      105.60      122.64     33.56 o
  -6  14   9        0.99       80.56     31.87 o
  -5  14   9      678.81      543.86     91.14 o
  -4  14   9      307.67      242.51     50.75 o
  -3  14   9      461.66      416.53     51.41 o
  -2  14   9       69.18      132.19     29.93 o
  -1  14   9       91.48      114.86     30.52 o
   0  14   9      281.34      283.09     56.80 o
   1  14   9       96.19       66.28     21.69 o
   2  14   9      662.24      719.35     73.30 o
   3  14   9       93.39      103.62     33.98 o
   4  14   9       39.86       32.91     33.89 o
   5  14   9        0.22       69.82     58.34 o
   6  14   9      256.64      310.59     87.42 o
   7  14   9        6.67      168.28     98.16 o
  -8  15   9      170.29      145.97     48.82 o
  -7  15   9      218.26      196.22     52.81 o
  -6  15   9      203.04      157.77     78.73 o
  -5  15   9        0.64       53.40     28.74 o
  -4  15   9        1.23       -3.26     37.16 o
  -3  15   9        1.19       20.31     32.56 o
  -2  15   9        0.49       38.93     29.57 o
  -1  15   9      964.95     1087.94    116.59 o
   0  15   9       30.34       29.57     34.58 o
   1  15   9        0.55       87.91     26.49 o
   2  15   9      234.79      132.54     43.45 o
   3  15   9      113.62      106.55     37.84 o
   4  15   9      643.71      663.50     85.62 o
   5  15   9        7.84       29.06     63.36 o
   6  15   9      258.31      271.90     93.44 o
   7  15   9        2.59      168.16    149.57 o
  -7  16   9       12.70       67.02     44.64 o
  -6  16   9      585.82      589.66     83.05 o
  -5  16   9        1.02       51.90     31.74 o
  -4  16   9      198.19      174.86     58.39 o
  -3  16   9      160.37      183.87     45.79 o
  -2  16   9       51.57      149.23     37.94 o
  -1  16   9     1113.53     1041.66    135.79 o
   0  16   9        1.76       95.96     33.11 o
   1  16   9      398.16      366.51    112.50 o
   2  16   9       63.69      129.25     52.01 o
   3  16   9      200.43       91.23     54.52 o
   4  16   9       16.54       10.50     37.65 o
   5  16   9      152.08       90.75    131.44 o
  -6  17   9      136.48      172.46     76.45 o
  -5  17   9       10.14       35.74     33.29 o
  -4  17   9      126.68      174.16     50.88 o
  -3  17   9        0.40       37.43     34.33 o
  -2  17   9      149.21      105.93     38.00 o
  -1  17   9       27.71       47.14     39.43 o
   0  17   9     1096.27      907.17    106.46 o
   1  17   9        8.44       70.84     37.50 o
   2  17   9      174.61      164.06     60.12 o
   3  17   9       91.25      161.37     40.36 o
   4  17   9      198.80       30.26     45.74 o
  -5  18   9        2.23       42.03     48.44 o
  -4  18   9      244.62      168.00     67.67 o
  -3  18   9        7.08       98.02     27.78 o
  -2  18   9        0.72       70.22     32.75 o
  -1  18   9       21.60       59.38     37.42 o
   0  18   9       76.56       99.87     46.51 o
   1  18   9       26.49       55.84     75.10 o
   2  18   9      205.34      144.07     46.64 o
  -2  19   9       96.77      168.88     69.73 o
  -1  19   9      216.77      209.83    114.25 o
   0  19   9        1.21       67.75     54.50 o
   1  19   9      326.83      148.51     97.83 o
 -12   0  10      460.61      571.69    139.36 o
 -10   0  10       15.31      219.84    106.83 o
  -8   0  10       30.16       95.49     68.11 o
  -6   0  10    35511.89    39888.43    948.44 o
  -4   0  10    67089.27    73972.84   2078.98 o
  -2   0  10    10638.48    10310.65    154.31 o
   0   0  10     4668.72     5120.29    735.87 o
   2   0  10     7998.22     8076.23    195.14 o
   4   0  10      216.24      101.09     28.24 o
   6   0  10        2.90       52.01     48.84 o
   8   0  10      579.49      585.20    197.69 o
 -13   1  10      157.17      201.35     63.68 o
 -12   1  10      745.46      976.63    164.06 o
 -11   1  10      340.11      158.22    110.76 o
 -10   1  10      284.79      300.70     53.22 o
  -9   1  10      900.69      969.44     91.53 o
  -8   1  10     3816.42     4135.92    378.20 o
  -7   1  10     6481.93     6622.61    273.56 o
  -6   1  10      186.66      140.33     33.78 o
  -5   1  10     1044.74      956.53     97.77 o
  -4   1  10      201.56       53.41     21.56 o
  -3   1  10    10356.88    10701.95    247.98 o
  -2   1  10     5986.27     5900.32    113.38 o
  -1   1  10       48.83       21.66      6.28 o
   0   1  10      624.21      523.12     26.91 o
   1   1  10     2722.08     2408.11     70.28 o
   2   1  10     4695.90     4805.50    122.80 o
   3   1  10     1749.61     1656.66     74.69 o
   4   1  10     3495.77     3428.35    156.83 o
   5   1  10     4683.00     5490.82    242.35 o
   6   1  10     4475.23     4751.61    265.54 o
   7   1  10        1.74       61.59     32.15 o
   8   1  10       34.35       27.20     41.78 o
   9   1  10       84.82       65.95     41.83 o
  10   1  10       62.78       75.02     58.56 o
 -13   2  10      452.14      426.12     69.06 o
 -12   2  10       24.19       86.50     47.39 o
 -11   2  10      187.79       90.61     41.91 o
 -10   2  10       77.86       83.00     46.26 o
  -9   2  10       21.19       43.03     32.29 o
  -8   2  10       31.26      101.31     42.32 o
  -7   2  10      717.37      625.48     59.68 o
  -6   2  10        4.85       75.15     32.43 o
  -5   2  10        9.92        7.42     21.24 o
  -4   2  10     2048.09     1895.82    103.72 o
  -3   2  10     3353.20     3369.41     88.11 o
  -2   2  10     2447.25     2287.36     71.05 o
  -1   2  10     2941.81     2996.21     60.10 o
   0   2  10       32.51       39.72     13.89 o
   1   2  10     1573.06     1373.13     84.27 o
   2   2  10        8.27        3.87      3.17 o
   3   2  10    13982.76    15077.96    451.15 o
   4   2  10      355.56      345.27     36.23 o
   5   2  10        1.35       30.42     19.30 o
   6   2  10     2109.79     2060.36    166.85 o
   7   2  10       37.88       99.84     36.49 o
   8   2  10     1504.50     1253.70    281.46 o
  10   2  10      193.74      158.87     65.27 o
 -13   3  10       37.68       86.15     43.52 o
 -12   3  10       36.56      143.13     51.15 o
 -11   3  10      795.59      860.98     92.41 o
 -10   3  10      494.54      489.02     65.40 o
  -9   3  10     3850.42     4423.40    372.73 o
  -8   3  10      671.77      675.60     68.28 o
  -7   3  10        3.34       44.87     29.57 o
  -6   3  10     4850.30     5226.79    214.07 o
  -5   3  10     1543.44     1523.16    120.50 o
  -4   3  10     1316.67     1431.55    129.21 o
  -3   3  10      163.84      106.60     19.95 o
  -2   3  10     1722.07     1650.79     82.28 o
  -1   3  10    15457.27    16306.66    432.12 o
   0   3  10    13532.94    14380.42    447.25 o
   1   3  10    11453.13    12232.25    434.76 o
   2   3  10     2418.92     2280.41     85.20 o
   3   3  10     1943.30     1701.94     91.80 o
   4   3  10     1020.46      916.23     86.27 o
   5   3  10      404.19      388.17     38.71 o
   6   3  10      465.06      383.30     44.64 o
   7   3  10      704.79      771.69    101.45 o
   8   3  10     1100.52     1087.05    242.79 o
 -13   4  10        2.63      117.12     45.84 o
 -12   4  10      346.27      513.22     77.66 o
 -11   4  10      313.36      219.17     57.45 o
 -10   4  10      672.08      557.73    146.89 o
  -9   4  10     5292.92     5626.28    373.10 o
  -8   4  10      341.85      295.32     46.32 o
  -7   4  10     4476.13     5059.62    262.43 o
  -6   4  10      182.09      144.49     54.90 o
  -5   4  10       38.99       38.98     17.66 o
  -4   4  10       50.74       55.70     17.05 o
  -3   4  10     6109.83     6226.72    187.60 o
  -2   4  10    11706.09    11542.81    188.62 o
  -1   4  10    13326.96    13436.65    281.18 o
   0   4  10      127.58      119.57     17.01 o
   1   4  10     3680.02     3528.75    102.54 o
   2   4  10      669.30      581.46     49.61 o
   3   4  10      346.11      265.45     42.86 o
   4   4  10     2524.72     2669.92    212.18 o
   5   4  10     1297.17     1168.99    103.36 o
   6   4  10        2.89       28.32     13.87 o
   7   4  10        1.37       45.91     29.20 o
   8   4  10      217.95       98.25     55.30 o
 -13   5  10      114.95      115.69     36.95 o
 -12   5  10      429.51      380.64     85.67 o
 -11   5  10      787.59      703.04     72.25 o
 -10   5  10      693.11      762.55    109.82 o
  -9   5  10      467.65      535.74     65.41 o
  -8   5  10     2125.49     2389.50    262.74 o
  -7   5  10     2533.57     2786.02    160.04 o
  -6   5  10     2319.86     2261.50    220.08 o
  -5   5  10      322.21      264.39     47.88 o
  -4   5  10     1677.03     1532.27    149.44 o
  -3   5  10     5003.52     5037.15    182.01 o
  -2   5  10     4328.27     4069.89    109.00 o
  -1   5  10     2045.30     2014.32    115.87 o
   0   5  10     1275.17     1182.19     82.52 o
   1   5  10    14762.52    16756.54    314.96 o
   2   5  10       71.28       32.29     10.80 o
   3   5  10     6881.02     7889.04    176.58 o
   4   5  10      225.72      221.57     34.08 o
   5   5  10       24.09       44.92     20.90 o
   6   5  10        1.56       25.94     20.83 o
   7   5  10      158.64       64.59     26.18 o
 -12   6  10        3.16       61.04     44.30 o
 -11   6  10     1030.30     1345.06    182.87 o
 -10   6  10       63.72      146.74     57.70 o
  -9   6  10      252.11      243.25     45.49 o
  -8   6  10     1274.17     1275.61    121.84 o
  -7   6  10     1478.79     1555.20    169.98 o
  -6   6  10      774.77      820.77     71.51 o
  -5   6  10     1112.84     1186.23     98.92 o
  -4   6  10       46.57       56.52     18.19 o
  -3   6  10     1442.89     1494.23    129.93 o
  -2   6  10     2850.56     3130.41    186.65 o
  -1   6  10     4959.80     4997.25    156.40 o
   0   6  10     1109.32      961.60     66.51 o
   1   6  10     2691.01     3017.03    118.18 o
   2   6  10      110.35       60.99     12.59 o
   3   6  10       79.63       92.76     29.10 o
   4   6  10     3090.14     3433.75    170.27 o
   5   6  10     1479.99     1360.64    131.87 o
   6   6  10     2638.76     2323.90    255.35 o
   7   6  10        1.75      123.34     40.96 o
 -12   7  10       51.52      111.74     48.56 o
 -11   7  10      934.08      890.78    104.64 o
 -10   7  10       34.77       24.26     43.28 o
  -9   7  10     1014.93     1106.74    126.99 o
  -8   7  10      191.58      201.51     44.36 o
  -7   7  10      940.10      995.79    100.27 o
  -6   7  10        3.96       39.07     18.37 o
  -5   7  10     2023.52     2062.93    168.83 o
  -4   7  10     3433.63     3433.28    144.04 o
  -3   7  10      935.98      862.82     68.03 o
  -2   7  10      399.90      422.76     54.88 o
  -1   7  10       49.94       23.36     21.31 o
   0   7  10       62.65       36.67     16.24 o
   1   7  10     2792.47     2917.69    248.65 o
   2   7  10     4704.33     5195.54    212.47 o
   3   7  10    11722.90    13833.83    318.14 o
   4   7  10     3924.89     4450.70    353.22 o
   5   7  10     3020.58     3053.63    294.09 o
   6   7  10      102.96       64.02     32.52 o
   7   7  10      800.88      941.50    268.55 o
 -12   8  10       24.28       97.47     48.33 o
 -11   8  10       10.63       13.64     41.38 o
 -10   8  10      105.32       64.12     41.58 o
  -9   8  10        1.03       47.90     40.93 o
  -8   8  10     4117.14     4676.91    354.07 o
  -7   8  10      672.97      711.73     74.93 o
  -6   8  10     9149.62    10359.93    280.95 o
  -5   8  10     2867.63     2659.36    217.33 o
  -4   8  10     6378.05     6392.46    159.41 o
  -3   8  10      246.72      226.35     32.95 o
  -2   8  10     4738.74     4873.33    238.73 o
  -1   8  10      756.33      695.77     79.93 o
   0   8  10      435.48      336.19     31.67 o
   1   8  10     2635.54     3115.47    113.29 o
   2   8  10      500.91      516.18     46.16 o
   3   8  10     1014.93      981.91     94.93 o
   4   8  10      580.15      625.46     77.39 o
   5   8  10      323.49      325.97     99.69 o
   6   8  10      370.34      239.83    116.62 o
   7   8  10      261.08      166.39     64.02 o
 -12   9  10       77.45       96.04     66.11 o
 -11   9  10       28.70       95.56     47.88 o
 -10   9  10        8.10       74.32     48.74 o
  -9   9  10     2120.98     2113.14    172.38 o
  -8   9  10       36.64       74.40     49.41 o
  -7   9  10     3223.34     3616.27    386.73 o
  -6   9  10      188.70      127.08     43.16 o
  -5   9  10     6298.46     6402.58    201.51 o
  -4   9  10     1431.23     1338.44    120.97 o
  -3   9  10      489.63      514.66     50.97 o
  -2   9  10       15.54       27.59     22.94 o
  -1   9  10      103.56       63.26     31.67 o
   0   9  10      394.20      350.07     46.10 o
   1   9  10       28.36       66.53     21.47 o
   2   9  10        2.59       43.11     31.83 o
   3   9  10       68.34       28.58     20.26 o
   4   9  10      421.22      388.29     55.16 o
   5   9  10      792.08      716.94    118.84 o
   6   9  10      153.40      131.06     43.14 o
   7   9  10      155.71      197.62     68.53 o
 -11  10  10        1.68      114.44     51.07 o
 -10  10  10       31.51      125.31     35.44 o
  -9  10  10       76.15      130.52     45.89 o
  -8  10  10      130.76      150.61     47.98 o
  -7  10  10     1508.28     1551.07    140.18 o
  -6  10  10       44.92       75.23     28.49 o
  -5  10  10     1560.75     1442.08    122.13 o
  -4  10  10      258.50      192.69     47.31 o
  -3  10  10       22.43       38.18     24.51 o
  -2  10  10      409.23      371.14     46.36 o
  -1  10  10      210.03      146.70     23.77 o
   0  10  10      679.53      523.03     51.84 o
   1  10  10     7242.73     8530.79    229.70 o
   2  10  10      281.34      294.99     48.23 o
   3  10  10      152.67      124.96     42.61 o
   4  10  10     1430.58     1681.00    171.77 o
   5  10  10       64.05       53.89     41.55 o
   6  10  10      165.23      132.94    106.03 o
   7  10  10      950.11      836.29    133.42 o
 -11  11  10       65.57       84.55     82.75 o
 -10  11  10       19.81      161.53     59.10 o
  -9  11  10       11.87       39.50     39.42 o
  -8  11  10      376.68      241.21     57.68 o
  -7  11  10        4.73       55.42     33.15 o
  -6  11  10        4.26       76.93     23.56 o
  -5  11  10       42.11       35.61     14.68 o
  -4  11  10      456.74      549.08     61.39 o
  -3  11  10     3626.77     3778.61    369.27 o
  -2  11  10     1817.87     1859.61    223.66 o
  -1  11  10     2832.55     3112.78    248.70 o
   0  11  10     1029.77      917.86    101.08 o
   1  11  10      135.36       67.61     25.37 o
   2  11  10     1068.86      975.48     79.51 o
   3  11  10       22.47       94.60     23.22 o
   4  11  10      126.72       85.64     35.70 o
   5  11  10      972.15      996.14    133.47 o
   6  11  10      839.81      703.76    147.32 o
   7  11  10        0.21      101.71     55.72 o
 -10  12  10       71.45      106.46     31.11 o
  -9  12  10      437.41      480.61     60.18 o
  -8  12  10       48.76       56.59     33.76 o
  -7  12  10      262.78      224.89     55.10 o
  -6  12  10      222.19      215.61     52.46 o
  -5  12  10      891.89     1017.69     94.59 o
  -4  12  10     1968.13     1791.51    149.62 o
  -3  12  10      841.96      862.47     93.15 o
  -2  12  10     1007.31     1005.11    104.03 o
  -1  12  10        3.20       35.53     25.78 o
   0  12  10     3049.75     2910.80    291.05 o
   1  12  10      165.11      176.29     32.15 o
   2  12  10        9.63       27.26     30.36 o
   3  12  10       20.00       38.58     27.12 o
   4  12  10        7.62       40.07     32.32 o
   5  12  10      246.02      216.28     91.12 o
   6  12  10       52.36      140.99     54.54 o
   7  12  10        2.32       76.30     58.98 o
 -10  13  10      539.66      320.42    103.93 o
  -9  13  10        0.90       36.72     50.24 o
  -8  13  10      329.26      184.79     64.34 o
  -7  13  10       47.35       -6.72     41.73 o
  -6  13  10      126.78      179.43     37.32 o
  -5  13  10      586.77      578.58     59.39 o
  -4  13  10     1156.82     1264.00    115.84 o
  -3  13  10      479.16      542.01     55.68 o
  -2  13  10      144.58       75.27     25.60 o
  -1  13  10     2073.40     2262.81    213.55 o
   0  13  10       54.41       52.40     22.82 o
   1  13  10      185.37      152.66     36.98 o
   2  13  10       93.98       39.95     27.83 o
   3  13  10        1.14       63.30     30.09 o
   4  13  10       39.88       75.44     60.90 o
   5  13  10      120.68      170.83     57.28 o
   6  13  10      237.02      104.38     64.91 o
   7  13  10        2.12      152.91    106.87 o
  -9  14  10       42.96      129.42     56.59 o
  -8  14  10      181.22      174.42     65.08 o
  -7  14  10       12.05       45.95     43.46 o
  -6  14  10      164.85      165.16     44.46 o
  -5  14  10       67.76       63.80     48.37 o
  -4  14  10      229.89      130.36     32.49 o
  -3  14  10      120.46       66.31     27.20 o
  -2  14  10     1297.95     1331.31    109.70 o
  -1  14  10     1112.56     1019.69    110.00 o
   0  14  10      441.61      430.76     52.62 o
   1  14  10       33.23       70.99     35.42 o
   2  14  10       51.02      107.90     38.00 o
   3  14  10       59.08       67.56     39.84 o
   4  14  10      699.32      745.68    126.30 o
   5  14  10       39.82       55.38     67.05 o
   6  14  10       78.17       87.43    101.08 o
   7  14  10        2.69       48.42     35.72 o
  -8  15  10       14.24       87.47     55.10 o
  -7  15  10       73.97      151.95     40.71 o
  -6  15  10      285.02      255.46     49.55 o
  -5  15  10      196.42      139.88     26.84 o
  -4  15  10       12.56      118.09     32.94 o
  -3  15  10      167.72      141.22     51.43 o
  -2  15  10       24.37       69.11     24.34 o
  -1  15  10       65.15      128.85     32.37 o
   0  15  10      603.98      636.40     73.90 o
   1  15  10       99.12       92.14     44.96 o
   2  15  10      717.88      953.19    105.05 o
   3  15  10      351.58      199.92     88.54 o
   4  15  10      179.85      249.02     67.62 o
   5  15  10      664.48      440.02    152.20 o
   6  15  10       10.82       82.94     60.46 o
  -7  16  10        0.07       33.13     44.28 o
  -6  16  10      390.94      400.15     84.46 o
  -5  16  10       97.70       46.93     36.96 o
  -4  16  10      119.98      153.48     50.34 o
  -3  16  10      253.95      255.29     42.32 o
  -2  16  10       58.43       60.73     26.50 o
  -1  16  10       53.10      112.98     35.74 o
   0  16  10        9.98      104.11     55.07 o
   1  16  10       28.62       52.02     29.61 o
   2  16  10        0.46      113.13     49.37 o
   3  16  10      805.15      924.14    116.76 o
   4  16  10       57.34      163.88     61.33 o
   5  16  10      107.34      138.14     79.47 o
  -6  17  10      107.31       39.20     55.95 o
  -5  17  10      414.60      361.00     58.46 o
  -4  17  10        7.34       46.14     31.23 o
  -3  17  10      541.89      472.34     57.71 o
  -2  17  10      155.25      110.12     45.53 o
  -1  17  10        7.46       65.75     42.07 o
   0  17  10       54.27       70.21     44.99 o
   1  17  10       16.58       64.59     27.74 o
   2  17  10       55.97       25.09     64.81 o
   3  17  10       19.39       94.91     35.75 o
   4  17  10       66.37       64.08     47.17 o
  -5  18  10       66.64       98.20    159.67 o
  -4  18  10       21.54       42.65     78.53 o
  -3  18  10       61.89       58.61     55.20 o
  -2  18  10       15.78       83.79     33.25 o
  -1  18  10        1.57       77.07     42.61 o
   0  18  10      120.00       76.43     47.67 o
   1  18  10        0.82       59.51     41.14 o
  -2  19  10        6.09      170.77     70.47 o
  -1  19  10        2.59      129.89     67.94 o
   0  19  10       19.15       52.14     72.23 o
 -13   0  11      437.19      333.29    109.28 o
 -11   0  11      831.15      961.25    160.03 o
  -9   0  11     3057.05     3012.64    461.69 o
  -7   0  11     9180.13     9788.14    399.41 o
  -5   0  11      435.95      235.20     57.22 o
  -3   0  11    20522.29    22015.47    553.51 o
  -1   0  11       44.89       39.09     13.81 o
   1   0  11     3065.06     2759.50    568.89 o
   3   0  11     1435.94     1335.32     96.02 o
   5   0  11     1480.86     1827.52    230.69 o
   7   0  11      279.13      125.40     91.24 o
   9   0  11       23.59       32.17     38.20 o
 -13   1  11      234.19      189.00     63.50 o
 -12   1  11       99.71      117.43     44.58 o
 -11   1  11       26.84       78.13     30.29 o
 -10   1  11      616.25      719.93     70.57 o
  -9   1  11      664.81      670.05    127.16 o
  -8   1  11      574.58      491.05     55.60 o
  -7   1  11      685.79      550.93     59.01 o
  -6   1  11     1563.57     1513.28    144.23 o
  -5   1  11     2526.27     2512.84    245.70 o
  -4   1  11       10.52       13.52     12.89 o
  -3   1  11    11249.00    11508.45    215.17 o
  -2   1  11      442.36      440.99     25.02 o
  -1   1  11     5464.68     5422.12    106.47 o
   0   1  11     1721.79     1916.49    213.35 o
   1   1  11      379.81      396.19     51.22 o
   2   1  11     8434.25     8830.14    107.77 o
   3   1  11     1857.94     1739.56     69.28 o
   4   1  11        7.86       19.47      9.63 o
   5   1  11      297.52      216.21     41.48 o
   6   1  11      959.34     1135.11    157.09 o
   7   1  11     1447.66     1276.97    169.92 o
   8   1  11       30.53      123.48     46.65 o
   9   1  11      187.51       99.66     43.17 o
  10   1  11        0.18       76.15     43.78 o
 -13   2  11      138.49      124.04     60.40 o
 -12   2  11      628.36      757.66     71.64 o
 -11   2  11       76.22      124.00     52.19 o
 -10   2  11      312.20      223.52     49.64 o
  -9   2  11        3.74       31.16     29.77 o
  -8   2  11      147.65      108.11     43.77 o
  -7   2  11      498.24      593.41     60.11 o
  -6   2  11      350.87      304.77     46.29 o
  -5   2  11      164.14      105.95     26.78 o
  -4   2  11     6371.78     6400.60    165.64 o
  -3   2  11     2482.40     2424.25    111.61 o
  -2   2  11     1134.21      850.22     47.23 o
  -1   2  11    16827.73    17938.13    302.11 o
   0   2  11      486.68      385.18     26.49 o
   1   2  11     7233.49     7143.10    118.01 o
   2   2  11      896.89      787.82     49.36 o
   3   2  11     1070.50     1025.66     61.70 o
   4   2  11       64.05       34.38     13.54 o
   5   2  11        4.17       65.63     24.77 o
   6   2  11        0.69      102.90     39.52 o
   7   2  11       12.33        8.57     47.32 o
   8   2  11      429.61      192.95    136.12 o
   9   2  11       37.55       -6.32     64.11 o
  10   2  11        5.67       38.75     70.49 o
 -13   3  11      219.05      102.04     55.78 o
 -12   3  11      614.08      599.95     82.07 o
 -11   3  11       91.26      106.98     46.61 o
 -10   3  11      290.86      121.74     43.41 o
  -9   3  11      132.12      112.06     51.62 o
  -8   3  11     4298.06     4946.27    253.09 o
  -7   3  11      846.52      852.10     74.48 o
  -6   3  11      943.45      853.48     91.62 o
  -5   3  11     1972.31     1918.45    171.55 o
  -4   3  11     1020.93     1053.68     78.60 o
  -3   3  11       13.08       33.10     12.39 o
  -2   3  11       71.60       32.06      8.95 o
  -1   3  11      399.05      323.82     23.96 o
   0   3  11      116.82      166.42     22.08 o
   1   3  11        8.52       20.24     14.80 o
   2   3  11     3140.54     3395.43    163.29 o
   3   3  11     1680.70     1512.70    105.01 o
   4   3  11      320.86      229.92     38.52 o
   5   3  11     1407.49     1363.60    169.91 o
   6   3  11      332.34      222.32     71.49 o
   7   3  11      497.94      308.18     84.75 o
   8   3  11        4.84       50.29     37.50 o
  10   3  11       10.16       93.90     72.33 o
 -13   4  11       45.51      136.94     39.25 o
 -12   4  11        4.10       25.46     70.55 o
 -11   4  11      701.57      741.19     78.46 o
 -10   4  11       11.49       85.46     36.72 o
  -9   4  11      241.32      149.40     47.24 o
  -8   4  11      105.28       84.55     27.39 o
  -7   4  11     1714.50     1688.73    154.70 o
  -6   4  11      177.21      141.09     34.05 o
  -5   4  11      125.60      106.57     26.04 o
  -4   4  11     1868.70     1787.71    156.66 o
  -3   4  11      683.74      662.45     54.43 o
  -2   4  11     3201.81     2921.00    126.13 o
  -1   4  11     7355.65     7804.50    201.02 o
   0   4  11    10086.98    10965.87    282.67 o
   1   4  11     2528.40     2578.37     94.41 o
   2   4  11     1583.65     1438.38     84.44 o
   3   4  11      861.24      793.85     56.28 o
   4   4  11      421.48      383.30     39.35 o
   5   4  11      172.54       92.94     36.48 o
   6   4  11       18.67       48.28     63.36 o
   7   4  11      576.58      571.39    106.62 o
   8   4  11       94.52       -1.13     42.47 o
 -13   5  11       14.92       52.94     38.63 o
 -12   5  11        1.35      147.55     52.52 o
 -11   5  11      225.29      229.21     53.50 o
 -10   5  11     2595.35     2864.56    200.85 o
  -9   5  11      295.60      292.22     69.15 o
  -8   5  11     1072.26     1140.89    113.32 o
  -7   5  11     1585.12     1734.77    157.05 o
  -6   5  11     7493.98     8134.80    218.12 o
  -5   5  11      704.31      754.18     73.51 o
  -4   5  11      733.47      886.95     99.70 o
  -3   5  11     9420.84     9302.10    182.07 o
  -2   5  11      125.71       66.74     19.54 o
  -1   5  11     2379.45     2503.17    116.57 o
   0   5  11      265.57      193.15     35.40 o
   1   5  11     1546.46     1612.69     88.75 o
   2   5  11      489.76      451.53     35.69 o
   3   5  11     4472.38     5097.65    231.33 o
   4   5  11     3616.12     3965.30    256.09 o
   5   5  11       45.87      142.06     45.04 o
   6   5  11      143.69      116.08     41.44 o
   7   5  11      195.52      228.81    145.96 o
 -12   6  11       16.42       88.66     44.77 o
 -11   6  11      384.73      211.15     54.08 o
 -10   6  11      154.87      117.77     36.60 o
  -9   6  11      749.18      787.44     86.79 o
  -8   6  11      944.25     1081.73    101.44 o
  -7   6  11        0.20       31.03     36.94 o
  -6   6  11      606.15      591.83     55.32 o
  -5   6  11     1214.56     1130.65    100.85 o
  -4   6  11       36.76       34.51     19.70 o
  -3   6  11     1095.15     1120.66     70.54 o
  -2   6  11     7417.37     7943.51    164.14 o
  -1   6  11      551.40      419.88     33.86 o
   0   6  11     1410.13     1354.56     99.13 o
   1   6  11     1111.94      985.21     81.44 o
   2   6  11     1230.08     1168.74    108.09 o
   3   6  11      163.39       60.72     23.26 o
   4   6  11     1257.70     1278.98    115.80 o
   5   6  11      238.41      179.85     71.22 o
   6   6  11      516.48      566.82    121.90 o
   7   6  11      288.33      268.77     90.81 o
 -12   7  11       52.40       25.97     55.74 o
 -11   7  11      222.64      205.91     42.21 o
 -10   7  11        8.94       57.66     38.79 o
  -9   7  11     1940.58     2230.65    205.00 o
  -8   7  11       81.67      117.77     36.08 o
  -7   7  11      188.03      202.89     42.55 o
  -6   7  11     2131.87     2159.08    178.78 o
  -5   7  11      595.54      751.65     64.88 o
  -4   7  11     1507.77     1487.05    123.71 o
  -3   7  11      157.69      155.48     30.38 o
  -2   7  11      618.31      562.83     75.01 o
  -1   7  11      191.33      112.05     31.58 o
   0   7  11      466.18      439.40     46.77 o
   1   7  11     4214.56     4860.53    179.91 o
   2   7  11      130.59      102.09     25.20 o
   3   7  11      622.62      589.79     57.17 o
   4   7  11     2969.36     3712.59    384.10 o
   5   7  11     2481.25     2655.73    447.25 o
   6   7  11     1506.12     1364.06    208.45 o
 -12   8  11        4.54       44.09     48.47 o
 -11   8  11      132.88       99.82     40.53 o
 -10   8  11       93.32      166.59     53.72 o
  -9   8  11      193.62      144.13     57.59 o
  -8   8  11      723.76      707.05    101.02 o
  -7   8  11     1934.31     2157.11    230.73 o
  -6   8  11      217.03      147.19     25.57 o
  -5   8  11    13177.57    14048.51    305.33 o
  -4   8  11     1036.17     1042.93     88.22 o
  -3   8  11      412.79      399.03     47.92 o
  -2   8  11      544.20      530.95     45.40 o
  -1   8  11      508.95      442.04     50.85 o
   0   8  11      153.04      120.59     36.62 o
   1   8  11     3511.65     3664.38    364.10 o
   2   8  11     4902.25     5379.02    304.14 o
   3   8  11      536.42      577.19     54.23 o
   4   8  11     2130.48     2381.11    312.99 o
   5   8  11        0.75       -4.59     34.04 o
   6   8  11      273.97      130.91     68.87 o
 -12   9  11        0.16       60.60     94.77 o
 -11   9  11       52.73       80.94     47.15 o
 -10   9  11      170.43      240.72     48.20 o
  -9   9  11       92.34      131.93     55.92 o
  -8   9  11     2375.21     2768.66    258.63 o
  -7   9  11      305.20      246.24     79.25 o
  -6   9  11     3523.20     3522.03    391.12 o
  -5   9  11      831.57      782.99     67.85 o
  -4   9  11    10440.07    10886.80    217.45 o
  -3   9  11     1491.73     1510.95    131.00 o
  -2   9  11       20.55       43.11     22.72 o
  -1   9  11       25.54       64.82     21.74 o
   0   9  11     5674.24     6210.99    176.05 o
   1   9  11      175.56      109.89     26.78 o
   2   9  11     2350.65     2545.90    231.26 o
   3   9  11       42.05       11.51     22.78 o
   4   9  11      283.32      512.02    122.95 o
   5   9  11      720.74      732.20    119.78 o
   6   9  11      805.59      623.23    163.85 o
 -11  10  11       12.77       13.07     38.47 o
 -10  10  11        3.55       97.16     47.86 o
  -9  10  11        9.45       53.24     33.69 o
  -8  10  11      491.46      427.37     85.87 o
  -7  10  11        3.77       70.36     26.87 o
  -6  10  11      728.54      753.83     88.81 o
  -5  10  11       78.18       99.62     21.80 o
  -4  10  11     1302.88     1245.13    121.10 o
  -3  10  11      647.49      681.24     62.44 o
  -2  10  11       62.86       94.87     20.67 o
  -1  10  11     1718.70     1618.97    157.09 o
   0  10  11     3251.76     3678.85    214.33 o
   1  10  11     3473.02     3849.73    263.94 o
   2  10  11      963.73     1188.52    131.21 o
   3  10  11      302.70      310.29     54.52 o
   4  10  11     1411.86     1391.83    235.61 o
   5  10  11      162.48      142.54     38.61 o
   6  10  11       12.42      178.38     61.45 o
 -11  11  11      132.68      173.72     76.30 o
 -10  11  11     1004.62     1075.11    172.13 o
  -9  11  11       22.90       87.82     36.93 o
  -8  11  11       63.69      114.71     40.24 o
  -7  11  11       14.45       52.26     32.85 o
  -6  11  11      241.45      147.06     45.89 o
  -5  11  11      170.69      165.76     31.37 o
  -4  11  11      663.33      639.75     80.62 o
  -3  11  11      133.36      127.26     30.29 o
  -2  11  11      457.83      398.98     56.62 o
  -1  11  11      860.60      861.08     98.69 o
   0  11  11     1905.73     2000.29    198.77 o
   1  11  11        3.57       76.45     46.64 o
   2  11  11      499.87      516.75     62.90 o
   3  11  11      372.79      387.75     84.50 o
   4  11  11       24.31       47.30     48.92 o
   5  11  11      167.49       96.83     57.65 o
   6  11  11      663.36      621.88    133.93 o
 -10  12  11      138.23      108.63     37.82 o
  -9  12  11      360.83      266.72     52.43 o
  -8  12  11      273.31      178.53     52.59 o
  -7  12  11       98.64      102.80     33.79 o
  -6  12  11       55.57       53.93     28.88 o
  -5  12  11      859.46      845.88     89.37 o
  -4  12  11     1378.89     1356.79    127.27 o
  -3  12  11      194.47      178.08     34.70 o
  -2  12  11     6049.21     7207.34    309.82 o
  -1  12  11      245.47      224.75     33.67 o
   0  12  11     1464.47     1378.71    142.32 o
   1  12  11     3335.24     3119.20    337.07 o
   2  12  11      127.51       76.02     28.00 o
   3  12  11      409.33      208.46     79.58 o
   4  12  11      476.18      383.86     82.44 o
   5  12  11      127.77       69.02     44.66 o
   6  12  11       69.63      109.98     79.65 o
 -10  13  11       74.22       22.51     77.42 o
  -9  13  11      573.75      768.60    126.32 o
  -8  13  11      413.49      463.67     63.82 o
  -7  13  11       65.21       90.21     28.12 o
  -6  13  11       35.92       74.24     32.23 o
  -5  13  11      119.66      160.13     40.68 o
  -4  13  11      262.55      120.17     29.79 o
  -3  13  11     3063.19     3444.00    241.26 o
  -2  13  11       33.69       73.87     24.58 o
  -1  13  11     6022.77     7037.42    284.41 o
   0  13  11       31.45       44.50     39.28 o
   1  13  11      488.76      471.05     73.13 o
   2  13  11      513.52      591.51     65.85 o
   3  13  11      260.31      302.27     71.56 o
   4  13  11       93.28      194.45    126.59 o
   5  13  11      430.42      339.45     94.13 o
   6  13  11       38.78       44.51     48.72 o
  -9  14  11      227.70      202.48     71.22 o
  -8  14  11        0.88       48.70     36.65 o
  -7  14  11       20.42      106.93     30.20 o
  -6  14  11       72.33       69.27     37.64 o
  -5  14  11       58.34      106.33     41.04 o
  -4  14  11       46.25       75.87     32.89 o
  -3  14  11      444.35      411.70     66.22 o
  -2  14  11        2.27       62.56     34.98 o
  -1  14  11      178.76      135.88     53.91 o
   0  14  11      336.48      318.56     97.92 o
   1  14  11      234.57      197.52     49.49 o
   2  14  11        0.13       71.45     50.61 o
   3  14  11      160.32      185.54     77.24 o
   4  14  11      108.01      113.58     40.25 o
   5  14  11      163.08      144.15     61.17 o
   6  14  11      132.02       15.47     68.99 o
  -8  15  11        0.37       78.60     73.02 o
  -7  15  11      659.16      572.15     76.99 o
  -6  15  11        0.14       44.15     42.23 o
  -5  15  11        0.46       71.98     35.75 o
  -4  15  11       23.80       82.66     48.80 o
  -3  15  11       77.60       84.92     40.77 o
  -2  15  11      640.56      661.32     83.62 o
  -1  15  11       44.84       73.38     32.27 o
   0  15  11      191.51       80.21     34.16 o
   1  15  11       14.35       62.63     33.66 o
   2  15  11      524.35      416.84    132.48 o
   3  15  11      889.48      836.37    177.35 o
   4  15  11       57.10       25.52     47.38 o
   5  15  11       30.68       24.40    112.39 o
  -7  16  11      527.09      407.88    152.18 o
  -6  16  11      136.52      138.94     41.45 o
  -5  16  11      540.06      465.41     75.63 o
  -4  16  11       41.38       82.77     37.00 o
  -3  16  11      546.05      605.82     87.37 o
  -2  16  11       48.31       74.33     32.48 o
  -1  16  11      396.43      221.04     55.58 o
   0  16  11       21.74       27.77     23.85 o
   1  16  11      524.57      345.04    161.96 o
   2  16  11       75.23      201.16     73.94 o
   3  16  11      234.51      149.51     63.10 o
   4  16  11      469.22      372.20    108.80 o
   5  16  11        6.55       91.53     75.14 o
  -6  17  11      549.31      522.06     91.38 o
  -5  17  11        1.40       67.40     45.28 o
  -4  17  11      812.08      690.05     96.08 o
  -3  17  11       49.05       92.45     37.29 o
  -2  17  11      108.87      143.52     36.92 o
  -1  17  11        0.80       64.26     36.10 o
   0  17  11       21.38       46.64     78.50 o
   1  17  11       19.94       41.18     95.14 o
   2  17  11      398.72      298.83    108.04 o
   3  17  11       77.16       95.43     58.75 o
  -4  18  11       23.67       72.49     52.62 o
  -3  18  11        2.38       57.22     65.92 o
  -2  18  11      202.17       84.85     39.28 o
  -1  18  11        9.35       96.12     42.78 o
   1  18  11       12.54       -6.17     68.01 o
  -2  19  11        3.45      166.30     79.75 o
 -12   0  12      123.37       51.37     42.54 o
 -10   0  12     3083.43     3534.53    544.84 o
  -8   0  12      149.22      127.12     46.38 o
  -6   0  12     4260.37     4834.93    625.96 o
  -4   0  12      906.62      959.68    139.00 o
  -2   0  12       17.54       25.53     12.29 o
   0   0  12     2629.47     2375.30    278.41 o
   2   0  12      680.32      544.45    102.51 o
   4   0  12      541.44      380.30     87.15 o
   6   0  12      116.77      218.09     85.12 o
 -13   1  12      169.17      128.64     53.84 o
 -12   1  12        0.62       84.98     41.79 o
 -11   1  12        4.42       73.50     30.66 o
 -10   1  12      365.39      387.52     61.78 o
  -9   1  12      538.75      528.00     73.64 o
  -8   1  12      286.69      388.62     75.06 o
  -7   1  12      100.30      105.76     33.93 o
  -6   1  12      964.73      932.43     81.66 o
  -5   1  12      142.52      107.11     29.17 o
  -4   1  12     4552.33     4455.20    173.76 o
  -3   1  12        2.10       25.04      9.99 o
  -2   1  12     1687.70     1593.46     68.71 o
  -1   1  12     5804.29     5561.92    118.57 o
   0   1  12     8021.23     7463.99    621.11 o
   1   1  12      192.66      193.81     37.81 o
   2   1  12      439.29      352.14    150.94 o
   3   1  12     2127.67     2607.39    172.09 o
   4   1  12     1441.81     1585.11    264.11 o
   5   1  12       79.05       18.33     46.10 o
   6   1  12        0.02       65.75     74.42 o
   7   1  12       17.39       52.50     30.77 o
   8   1  12       73.67       73.64     45.36 o
   9   1  12       17.95      118.20     46.99 o
 -13   2  12      184.16      220.10     98.67 o
 -12   2  12       21.67       70.43     27.99 o
 -11   2  12       64.67       77.78     39.38 o
 -10   2  12       14.16       70.37     35.50 o
  -9   2  12      589.77      559.22     81.00 o
  -8   2  12      653.28      530.16     74.77 o
  -7   2  12      504.99      391.28     64.86 o
  -6   2  12      449.15      427.16     44.29 o
  -5   2  12        8.95       48.88     26.45 o
  -4   2  12     1117.28     1003.49     89.39 o
  -3   2  12     2446.20     2317.48    122.05 o
  -2   2  12      178.22      167.30     17.70 o
  -1   2  12      760.19      647.71     45.77 o
   0   2  12     1581.10     1518.92     83.03 o
   1   2  12     3285.48     3160.04     96.85 o
   2   2  12     2182.50     2061.35    108.92 o
   3   2  12      179.72      135.44     26.67 o
   4   2  12     1383.86     1495.94    308.90 o
   5   2  12     2556.34     2687.47    389.48 o
   6   2  12       14.45       35.81     39.42 o
   7   2  12       47.65       69.00     48.27 o
   8   2  12      195.55      130.74     35.86 o
   9   2  12      191.86      192.68    142.63 o
  10   2  12       77.83       66.79     71.20 o
 -13   3  12       27.40       80.19     29.94 o
 -12   3  12      779.43      744.89    173.84 o
 -11   3  12      738.31      784.12     93.06 o
 -10   3  12      221.43       83.99     45.32 o
  -9   3  12      461.71      447.73     85.71 o
  -8   3  12      124.41      160.30     32.51 o
  -7   3  12      602.96      730.55     76.47 o
  -6   3  12     2308.95     2276.61    238.72 o
  -5   3  12      339.47      343.48     35.38 o
  -4   3  12     4290.60     4059.04    143.38 o
  -3   3  12     2509.17     2758.96    111.02 o
  -2   3  12      928.92      886.56     47.75 o
  -1   3  12       12.54       20.44     10.88 o
   0   3  12       10.15       30.39     15.51 o
   1   3  12     1631.90     1499.91     96.07 o
   2   3  12     8883.06     9983.84    456.27 o
   3   3  12        3.92       26.63     17.65 o
   4   3  12     1018.17     1100.52    169.44 o
   5   3  12       17.66       13.18     40.12 o
   6   3  12      405.37      290.08    120.53 o
   7   3  12       29.87      -53.53     53.53 o
   8   3  12       40.43       43.14     47.32 o
   9   3  12        0.58       43.42     57.07 o
  10   3  12       10.68      146.85     76.43 o
 -13   4  12        0.78       97.42     59.36 o
 -12   4  12        2.24       84.94     42.54 o
 -11   4  12        6.95       72.16     41.30 o
 -10   4  12      361.01      250.13     82.37 o
  -9   4  12      413.28      356.88     65.03 o
  -8   4  12     3839.27     4144.95    417.30 o
  -7   4  12     3907.51     4172.13    201.25 o
  -6   4  12      663.08      576.35     65.61 o
  -5   4  12     8932.86     8997.75    214.12 o
  -4   4  12       34.83       47.11     13.23 o
  -3   4  12     6146.02     6099.12    154.54 o
  -2   4  12     5164.90     5147.51    161.45 o
  -1   4  12     5936.00     6160.30    173.75 o
   0   4  12        7.88       13.71      4.98 o
   1   4  12     1287.92     1108.57     86.70 o
   2   4  12      795.19      716.81     76.41 o
   3   4  12      130.03       82.69     27.26 o
   4   4  12       18.86       97.43     30.07 o
   5   4  12      259.07       99.19     76.63 o
   6   4  12      721.78      844.55    166.94 o
   7   4  12        2.90       82.16     58.21 o
  10   4  12        9.93       80.02     43.32 o
 -13   5  12      304.56      189.76    129.26 o
 -12   5  12       91.75       93.27     55.46 o
 -11   5  12       39.92       82.03     37.84 o
 -10   5  12       10.87       89.38     59.20 o
  -9   5  12      224.64      260.02     44.36 o
  -8   5  12      327.84      253.16     59.22 o
  -7   5  12       81.90      102.27     48.91 o
  -6   5  12      281.78      222.50     44.29 o
  -5   5  12      314.16      251.61     31.40 o
  -4   5  12      163.79      117.71     26.66 o
  -3   5  12     1992.69     2029.21    126.64 o
  -2   5  12     5852.23     5939.00    159.58 o
  -1   5  12     1481.62     1413.82     72.59 o
   0   5  12     2184.47     2075.24    112.85 o
   1   5  12      138.81       95.38     21.34 o
   2   5  12      131.67      120.19     32.53 o
   3   5  12      502.67      516.20     62.65 o
   4   5  12     2215.29     2293.97    237.56 o
   5   5  12        2.18       58.42     28.50 o
   6   5  12     1872.71     1599.52    357.67 o
   7   5  12        9.17      121.87     87.01 o
 -12   6  12        0.03       42.87     25.05 o
 -11   6  12       88.01      116.19     57.89 o
 -10   6  12      662.22      697.91     72.48 o
  -9   6  12      168.78      217.47     46.90 o
  -8   6  12      915.91      944.18     87.91 o
  -7   6  12     1349.70     1309.57    155.84 o
  -6   6  12     1698.41     1714.14    154.65 o
  -5   6  12      805.79      800.73     75.89 o
  -4   6  12     3985.88     4082.64    181.07 o
  -3   6  12      636.28      703.89     50.18 o
  -2   6  12     6223.53     6625.64    174.34 o
  -1   6  12      457.20      476.14     37.62 o
   0   6  12     2721.34     2895.12    167.45 o
   1   6  12       15.42       39.32     15.23 o
   2   6  12       61.94       58.56     19.97 o
   3   6  12     3506.12     4297.37    330.53 o
   4   6  12     1002.87     1047.10    139.66 o
   5   6  12      582.39      331.83     65.76 o
   6   6  12      263.33      304.70     93.64 o
   7   6  12     1911.56     1890.41    335.30 o
 -12   7  12        3.55       68.02     39.72 o
 -11   7  12      158.13      190.52     61.83 o
 -10   7  12       36.59       32.42     38.41 o
  -9   7  12     1100.66     1127.53     95.17 o
  -8   7  12     1709.36     1870.79    209.22 o
  -7   7  12      511.99      460.07     63.86 o
  -6   7  12     3959.11     4404.39    190.76 o
  -5   7  12      236.24      220.21     36.58 o
  -4   7  12     2985.17     2938.02    190.86 o
  -3   7  12     7084.90     7419.04    206.39 o
  -2   7  12     4949.86     5570.64    199.15 o
  -1   7  12     2977.63     3343.60    226.09 o
   0   7  12     1816.69     2128.22    168.57 o
   1   7  12     2249.02     2356.25    157.00 o
   2   7  12      388.52      496.50     54.80 o
   3   7  12      410.09      299.26     71.79 o
   4   7  12        0.77       17.99     29.53 o
 -12   8  12      200.95      224.69     69.62 o
 -11   8  12      162.08      105.24     51.24 o
 -10   8  12       98.87      102.52     56.66 o
  -9   8  12       63.65       61.30     37.44 o
  -8   8  12     1388.95     1370.99    127.45 o
  -7   8  12      983.49     1083.02    111.77 o
  -6   8  12      233.22      213.51     62.29 o
  -5   8  12     5747.51     5909.92    220.44 o
  -4   8  12      780.30      684.40     67.10 o
  -3   8  12      384.61      293.82     38.26 o
  -2   8  12      317.03      281.68     59.36 o
  -1   8  12      334.63      423.31     42.73 o
   0   8  12      361.36      361.82     39.49 o
   1   8  12      956.54      780.86     76.50 o
   2   8  12      738.22      747.05    125.84 o
   3   8  12        8.19      101.02     97.64 o
   4   8  12     1925.67     2518.64    362.82 o
   5   8  12      786.51      691.43    222.77 o
 -11   9  12      246.25      306.40     65.51 o
 -10   9  12        6.96       25.49     28.33 o
  -9   9  12      163.36      223.60     52.58 o
  -8   9  12      200.39      338.86     41.75 o
  -7   9  12      243.31      121.32     31.68 o
  -6   9  12     1035.17     1039.67    104.59 o
  -5   9  12       78.15       71.79     25.65 o
  -4   9  12     1677.38     1678.47    167.14 o
  -3   9  12     1082.43     1125.13     95.24 o
  -2   9  12     2701.32     2882.97    154.43 o
  -1   9  12     2488.71     2398.27    237.70 o
   0   9  12      454.46      373.83     53.60 o
   1   9  12     3449.54     3672.64    218.87 o
   2   9  12      991.07     1118.66    120.47 o
   3   9  12      907.92     1262.49    188.86 o
   4   9  12      285.64      349.24     90.86 o
   5   9  12     1004.05     1004.46    194.98 o
 -11  10  12     1244.54     1344.76    168.88 o
 -10  10  12        0.81      125.84     57.41 o
  -9  10  12        5.69      101.85     30.85 o
  -8  10  12       43.96       89.64     35.14 o
  -7  10  12      135.77      110.93     33.35 o
  -6  10  12      804.89      717.97     77.07 o
  -5  10  12     4244.52     4846.93    217.43 o
  -4  10  12      223.67      157.19     27.65 o
  -3  10  12      188.56       89.20     32.86 o
  -2  10  12      836.63      836.44     84.62 o
  -1  10  12      840.12      806.56     73.58 o
   0  10  12      264.99      247.70     38.17 o
   1  10  12      905.44      940.77     94.53 o
   2  10  12      465.72      590.38     89.07 o
   3  10  12     1036.98     1138.40    188.45 o
   4  10  12      155.97      121.33     73.55 o
 -10  11  12      820.27     1000.26    216.16 o
  -9  11  12     1005.75      881.86    117.97 o
  -8  11  12        1.90       25.72     32.82 o
  -7  11  12      866.82      827.67     83.87 o
  -6  11  12      207.66      145.47     33.14 o
  -5  11  12      566.81      536.67     85.90 o
  -4  11  12        2.20       68.57     23.13 o
  -3  11  12     2439.52     2685.94    295.24 o
  -2  11  12       15.42       59.59     24.26 o
  -1  11  12     2325.92     2307.04    243.94 o
   0  11  12     3005.79     3702.73    210.55 o
   1  11  12       47.10       97.49     36.78 o
   2  11  12      722.48      705.39    123.85 o
   3  11  12      117.10      109.40     41.29 o
   4  11  12     1839.77     1954.65    321.05 o
 -10  12  12      667.26      736.16    134.36 o
  -9  12  12      289.55      284.46     68.74 o
  -8  12  12      205.02      188.28     54.63 o
  -7  12  12       11.46       32.19     39.96 o
  -6  12  12      703.24      670.90     68.92 o
  -5  12  12      160.80      120.76     44.46 o
  -4  12  12      529.89      647.69     60.20 o
  -3  12  12      303.66      192.50     42.30 o
  -2  12  12      207.37      176.74     48.98 o
  -1  12  12     3283.66     3397.35    271.51 o
   0  12  12       16.23       50.88     29.90 o
   1  12  12      906.09      987.84    150.71 o
   2  12  12       10.60       50.57     44.63 o
   3  12  12       13.46       76.73     35.35 o
   4  12  12      389.19      460.18    115.98 o
  -9  13  12      221.83      120.01     43.67 o
  -8  13  12      139.03      111.57     34.55 o
  -7  13  12      295.38      257.94     43.57 o
  -6  13  12       57.28       79.21     41.75 o
  -5  13  12       41.28       44.17     25.77 o
  -4  13  12      173.50      154.20     55.64 o
  -3  13  12      775.28      948.41     89.59 o
  -2  13  12      583.57      571.44     59.09 o
  -1  13  12        0.52       84.20     30.28 o
   0  13  12     2036.74     2133.67    190.92 o
   1  13  12       59.04       30.97     56.36 o
   2  13  12      497.00      271.95    109.86 o
   3  13  12      677.67      638.32     93.95 o
   4  13  12       15.56       90.64     54.62 o
  -9  14  12        9.23       84.56     68.07 o
  -8  14  12     1138.66     1042.48    155.04 o
  -7  14  12      159.74      173.36     39.34 o
  -6  14  12      167.33       85.75     52.24 o
  -5  14  12       18.57       81.21     30.97 o
  -4  14  12      260.49      253.66     50.20 o
  -3  14  12        1.38       69.75     32.32 o
  -2  14  12     1422.99     1478.96    157.29 o
  -1  14  12      451.76      542.51     75.20 o
   0  14  12       20.85       40.43     50.02 o
   1  14  12      767.21      692.53    142.68 o
   2  14  12      107.14      128.98     48.57 o
   3  14  12       44.28       28.02     42.41 o
   4  14  12      517.95      423.98    127.04 o
  -8  15  12      139.84      102.99     52.60 o
  -7  15  12        8.87       95.07     32.20 o
  -6  15  12      774.53      641.32    116.71 o
  -5  15  12      135.78      114.63     45.07 o
  -4  15  12     1049.51     1085.15    111.26 o
  -3  15  12       64.29       51.30     24.78 o
  -2  15  12       89.61      106.04     33.41 o
  -1  15  12      349.81      270.89     56.55 o
   0  15  12      249.05      230.40     48.81 o
   1  15  12      121.28      113.67    107.41 o
   2  15  12      608.55      648.69    135.87 o
   3  15  12        0.89       83.13     58.40 o
   4  15  12        1.25       69.07     51.07 o
  -7  16  12      352.27      277.55    117.03 o
  -6  16  12       63.68       88.70     36.33 o
  -5  16  12      393.54      431.70     57.54 o
  -4  16  12        8.25       51.98     37.08 o
  -3  16  12      522.80      553.78     73.68 o
  -2  16  12      124.93      100.48     71.11 o
  -1  16  12       25.95      112.41     35.12 o
   0  16  12       21.00       91.90     46.77 o
   1  16  12       11.95       96.16     39.85 o
   2  16  12      564.96      637.90    149.77 o
   3  16  12       11.83       38.96     56.99 o
  -6  17  12      154.70       76.81     50.08 o
  -5  17  12       30.47       52.95     36.25 o
  -4  17  12      227.69       93.46     57.93 o
  -3  17  12      252.23      162.45     35.33 o
  -2  17  12        1.85      100.98     71.86 o
  -1  17  12        0.35       69.46     39.06 o
   0  17  12       15.18       76.64     55.02 o
   1  17  12        1.99       55.87     58.74 o
   2  17  12       31.16       34.36     50.91 o
   3  17  12      254.63      241.33     92.58 o
  -4  18  12       92.74      269.03     57.03 o
 -13   0  13      208.12      188.34     70.80 o
 -11   0  13       30.66       93.78     53.14 o
  -9   0  13      652.58      785.25    113.86 o
  -7   0  13      878.57      938.04    100.67 o
  -5   0  13      114.10       92.97     38.55 o
  -3   0  13      104.03       41.29     16.76 o
  -1   0  13     2062.89     2198.97    379.50 o
   1   0  13     1200.23     1200.87    241.39 o
   3   0  13     5454.99     5957.77    960.21 o
   5   0  13       59.17      143.22    108.39 o
   7   0  13       41.43      161.63     81.03 o
   9   0  13       97.35        3.46     38.49 o
 -13   1  13       12.36       64.76     44.87 o
 -12   1  13      200.43      222.33     48.87 o
 -11   1  13       17.18       91.28     49.32 o
 -10   1  13      159.80      190.97     36.61 o
  -9   1  13      895.93     1072.30     99.76 o
  -8   1  13      141.55      136.04     51.03 o
  -7   1  13     6191.48     6748.40    225.43 o
  -6   1  13       93.63       32.98     36.83 o
  -5   1  13     1732.91     1900.79    197.92 o
  -4   1  13     3722.08     3876.07    153.79 o
  -3   1  13     6075.52     6325.25    109.38 o
  -2   1  13      440.46      412.71     20.92 o
  -1   1  13      318.84      268.34     17.94 o
   0   1  13     1492.86     1453.86    183.35 o
   1   1  13       91.33      132.38     57.27 o
   2   1  13        1.55       46.79     54.61 o
   3   1  13      983.18      884.16    126.59 o
   4   1  13        6.22       62.70     29.39 o
   5   1  13      228.47      200.74    118.28 o
   6   1  13        1.00       31.08     38.44 o
   7   1  13      729.24      800.89    111.89 o
   8   1  13      342.15      421.49    187.65 o
   9   1  13        5.46      138.73     49.35 o
 -13   2  13       28.26       19.31     41.74 o
 -12   2  13      380.70      325.34    103.96 o
 -11   2  13      267.33      218.24     55.48 o
 -10   2  13       32.86       55.75     39.22 o
  -9   2  13      493.30      509.62     67.24 o
  -8   2  13      554.62      400.15     60.89 o
  -7   2  13       48.43       55.53     25.56 o
  -6   2  13     1713.05     1725.16    162.19 o
  -5   2  13     2102.78     2020.76    196.86 o
  -4   2  13      200.05      143.41     23.82 o
  -3   2  13     4193.23     4530.81    197.42 o
  -2   2  13     2290.45     2174.03     68.58 o
  -1   2  13       65.13       41.20     15.41 o
   0   2  13      949.19      774.14     66.55 o
   1   2  13      501.70      547.91     85.83 o
   2   2  13     6807.21     7688.53    677.41 o
   3   2  13      347.56      402.41    115.49 o
   4   2  13        2.30       71.83     36.20 o
   5   2  13      139.67      128.92     59.59 o
   6   2  13      520.62      504.14    102.52 o
   7   2  13        0.18       36.91     48.58 o
   8   2  13       60.97       32.85     52.75 o
   9   2  13       27.40       15.87     51.17 o
 -13   3  13        1.23       78.42     43.48 o
 -12   3  13        2.10      109.08     49.56 o
 -11   3  13        1.26      105.98     43.39 o
 -10   3  13       47.57       79.44     48.43 o
  -9   3  13        7.64       58.75     40.22 o
  -8   3  13      418.19      463.28     60.71 o
  -7   3  13      293.63      242.21     51.13 o
  -6   3  13       27.99       19.07     19.72 o
  -5   3  13      434.66      441.83     44.90 o
  -4   3  13      337.66      271.95     34.94 o
  -3   3  13      943.48      892.12     66.94 o
  -2   3  13    10211.74    11041.12    228.78 o
  -1   3  13     1151.84     1005.14     76.50 o
   0   3  13      771.64      638.62     50.37 o
   1   3  13     1921.54     1837.00    137.88 o
   2   3  13     1048.60      989.00    122.38 o
   3   3  13     3358.53     3768.59    461.02 o
   4   3  13      256.07      164.92     69.14 o
   5   3  13     1831.69     1954.66    216.23 o
   6   3  13       30.80       22.52     48.41 o
   7   3  13        6.66       54.11     41.06 o
   8   3  13      225.85      154.72     56.68 o
   9   3  13       23.27      124.01    114.19 o
 -13   4  13       74.41       38.41     77.87 o
 -12   4  13      446.51      430.22     75.33 o
 -11   4  13        4.02       41.48     46.06 o
 -10   4  13     2428.10     2616.54    271.87 o
  -9   4  13     1194.08     1251.89    132.56 o
  -8   4  13     3186.37     3299.04    339.60 o
  -7   4  13     2471.69     2443.02    223.78 o
  -6   4  13     3586.34     3544.38    304.50 o
  -5   4  13     1625.69     1561.77    140.03 o
  -4   4  13     1657.53     1614.56    129.72 o
  -3   4  13       12.90       26.16     14.02 o
  -2   4  13      932.20      800.71     57.76 o
  -1   4  13      301.34      282.42     31.56 o
   0   4  13      895.70     1039.73     97.01 o
   1   4  13     7881.75     8587.16    263.49 o
   2   4  13      101.09       70.38     22.98 o
   3   4  13       43.59       76.34     55.58 o
   4   4  13       38.28      138.33     95.80 o
   5   4  13      103.87       77.79     79.98 o
   6   4  13       99.05      140.76     56.66 o
   7   4  13      263.36      190.12     81.22 o
   8   4  13        1.83      -30.78     51.59 o
   9   4  13       32.45       71.55     65.30 o
 -13   5  13       41.86       49.28     65.38 o
 -12   5  13       96.78       93.80     54.58 o
 -11   5  13      390.81      431.03     70.91 o
 -10   5  13      398.08      428.47     71.79 o
  -9   5  13     2819.77     2974.48    341.61 o
  -8   5  13      152.83      122.47     51.70 o
  -7   5  13     3412.07     3766.19    190.76 o
  -6   5  13       17.77      115.91     23.34 o
  -5   5  13      848.91      774.91     67.76 o
  -4   5  13     8756.33     9149.89    240.16 o
  -3   5  13     3863.49     4063.13    162.32 o
  -2   5  13      924.04      964.29     74.99 o
  -1   5  13      848.03      828.54     70.53 o
   0   5  13      945.91      952.23     79.70 o
   1   5  13      838.82      905.93     91.54 o
   2   5  13      348.05      406.59     65.47 o
   3   5  13      175.49      127.92     45.10 o
   4   5  13       36.05      -22.22     62.94 o
   5   5  13       99.36      139.89     77.24 o
   6   5  13      376.78      373.62    113.12 o
   7   5  13      286.56      219.07     99.88 o
 -12   6  13        0.62       54.02     40.45 o
 -11   6  13       51.32       99.94     30.40 o
 -10   6  13      151.00       43.70     42.01 o
  -9   6  13      111.35      131.24     36.38 o
  -8   6  13      876.22      865.28     87.05 o
  -7   6  13     1162.09     1191.10    143.31 o
  -6   6  13       29.14       61.26     21.23 o
  -5   6  13      567.70      498.86     50.84 o
  -4   6  13      217.69      115.65     17.45 o
  -3   6  13     1302.00     1341.90    106.35 o
  -2   6  13     3716.87     3946.56    191.35 o
  -1   6  13     2362.65     2429.59    126.89 o
   0   6  13    14203.94    17794.26    416.42 o
   1   6  13     1306.14     1397.30    202.84 o
   2   6  13        2.58      103.19     80.09 o
   3   6  13       93.55      137.64     78.55 o
   4   6  13      801.66      864.43    188.77 o
   5   6  13     1142.75     1123.26    182.55 o
   6   6  13       27.36      113.77    100.97 o
 -12   7  13       44.04      104.88     47.32 o
 -11   7  13        6.01       16.17     44.38 o
 -10   7  13       93.83      125.09     43.94 o
  -9   7  13        4.51       45.97     37.76 o
  -8   7  13      158.20      161.29     56.34 o
  -7   7  13       81.50       92.00     29.57 o
  -6   7  13      171.11      133.54     26.87 o
  -5   7  13     6930.16     7789.93    191.18 o
  -4   7  13     1001.90      908.03     63.61 o
  -3   7  13      951.15      835.08     83.45 o
  -2   7  13      656.09      719.30     60.74 o
  -1   7  13      999.75     1095.16     88.20 o
   0   7  13      997.33     1099.20    117.13 o
   1   7  13      700.52      681.16    117.45 o
   2   7  13      517.28      450.04    119.56 o
   3   7  13      230.08      174.93     62.41 o
 -12   8  13       82.98      109.08     54.20 o
 -11   8  13      442.94      299.59     72.42 o
 -10   8  13      103.68       52.13     36.63 o
  -9   8  13      118.47      160.99     46.42 o
  -8   8  13       58.43       59.02     31.94 o
  -7   8  13      245.29      197.73     42.89 o
  -6   8  13        1.36       36.65     27.26 o
  -5   8  13     1487.95     1574.57    139.73 o
  -4   8  13     3344.04     3267.47    204.86 o
  -3   8  13      339.70      361.60     41.56 o
  -2   8  13     5284.45     6094.28    297.30 o
  -1   8  13       42.31       36.38     17.63 o
   0   8  13     1627.98     1434.66    172.82 o
   1   8  13      483.19      495.66     93.46 o
   2   8  13        0.51       72.23     33.75 o
   3   8  13        0.34       25.45     37.44 o
 -11   9  13       39.39      110.33     41.87 o
 -10   9  13      239.15      220.13     64.17 o
  -9   9  13      405.22      410.44     72.13 o
  -8   9  13        0.21      -11.40     32.06 o
  -7   9  13      263.41      198.44     56.41 o
  -6   9  13     4086.07     4287.15    423.33 o
  -5   9  13     2751.87     2826.43    220.96 o
  -4   9  13      882.83      915.65     95.59 o
  -3   9  13      337.89      357.54     62.43 o
  -2   9  13     1620.39     1515.71    147.48 o
  -1   9  13        7.47       25.48     19.83 o
   0   9  13      957.10      967.65    163.77 o
   1   9  13       57.35       94.30     28.22 o
   2   9  13      435.04      428.14     97.31 o
   3   9  13        0.14       61.49     33.43 o
 -11  10  13       43.93       20.09     40.42 o
 -10  10  13      214.27      293.63     93.59 o
  -9  10  13        0.13       14.00     44.22 o
  -8  10  13       89.55       99.73     40.12 o
  -7  10  13       34.01       85.02     30.93 o
  -6  10  13      161.74       93.11     39.00 o
  -5  10  13      418.55      413.25     59.97 o
  -4  10  13     1668.40     1688.73    133.58 o
  -3  10  13     1072.00     1147.27    119.45 o
  -2  10  13     1116.43     1294.25    137.14 o
  -1  10  13      607.74      629.56     59.54 o
   0  10  13      944.70      918.42    153.94 o
   1  10  13        0.72       87.82     32.98 o
   2  10  13      620.75      685.36    116.00 o
   3  10  13      188.15      138.83     58.05 o
 -10  11  13       24.92       24.67     39.67 o
  -9  11  13       17.81       73.70     34.45 o
  -8  11  13       44.69       49.70     30.37 o
  -7  11  13      433.40      545.33     69.96 o
  -6  11  13     1495.65     1389.35    148.45 o
  -5  11  13      130.38       56.97     25.55 o
  -4  11  13        1.26       23.17     23.27 o
  -3  11  13      196.42      130.38     27.44 o
  -2  11  13     1080.18     1321.01    128.23 o
  -1  11  13       10.44       39.48     20.18 o
   0  11  13     3590.95     4318.23    605.54 o
   1  11  13     1586.08     1660.37    275.83 o
   2  11  13     1778.34     1967.68    447.40 o
   3  11  13     1634.47     2064.05    336.03 o
 -10  12  13      277.91      266.22     71.98 o
  -9  12  13      103.92       47.67     31.28 o
  -8  12  13     1146.04     1279.20    127.96 o
  -7  12  13      135.10       81.76     44.17 o
  -6  12  13      726.91      819.86     90.27 o
  -5  12  13      548.25      359.63     81.99 o
  -4  12  13       12.50       63.76     31.14 o
  -3  12  13       90.64       93.46     27.47 o
  -2  12  13      261.02      242.88     53.76 o
  -1  12  13     1268.41     1253.06    174.85 o
   0  12  13       59.25       93.65     38.52 o
   1  12  13      649.41      559.44    109.56 o
   2  12  13      291.05      238.41    104.26 o
   3  12  13      862.29     1100.17    255.08 o
  -9  13  13      613.92      493.86     95.17 o
  -8  13  13      117.44       34.73     28.51 o
  -7  13  13     1122.09     1212.26    135.16 o
  -6  13  13        0.71       54.41     25.11 o
  -5  13  13      136.03       89.28     35.76 o
  -4  13  13       81.29       88.22     37.91 o
  -3  13  13      142.19       88.04     36.17 o
  -2  13  13      734.58      757.24     86.17 o
  -1  13  13      168.47      105.42     37.95 o
   0  13  13      120.19      163.86     56.90 o
   1  13  13        6.67       69.75     37.07 o
   2  13  13      119.35       94.93     45.00 o
   3  13  13      411.47      468.09    147.52 o
  -9  14  13        4.01      -22.96     54.60 o
  -8  14  13       28.33       84.64     39.27 o
  -7  14  13      647.90      558.64     68.33 o
  -6  14  13       14.90       97.76     26.04 o
  -5  14  13      271.13      148.97     38.95 o
  -4  14  13        2.28       87.53     35.21 o
  -3  14  13        2.46       16.66     26.03 o
  -2  14  13      398.51      349.09    161.05 o
  -1  14  13      722.39      617.65    121.63 o
   0  14  13       26.07      141.92     72.70 o
   1  14  13      436.01      624.18    103.69 o
   2  14  13      921.62     1148.01    336.51 o
   3  14  13       10.33       99.87    117.23 o
  -8  15  13       17.45       70.10     34.64 o
  -7  15  13        2.09       89.97     45.20 o
  -6  15  13        3.64       76.82     30.82 o
  -5  15  13       54.00       92.93     33.14 o
  -4  15  13       87.26      131.13     44.36 o
  -3  15  13      795.02      702.78    154.82 o
  -2  15  13      106.67      236.85     61.57 o
  -1  15  13       43.80       60.25     42.90 o
   0  15  13        4.97      170.25     63.91 o
   1  15  13       33.10       70.12     73.73 o
   2  15  13        7.63       15.86     45.47 o
  -7  16  13      153.13      109.64     62.46 o
  -6  16  13      144.69      167.71     78.64 o
  -5  16  13      497.94      389.54     78.28 o
  -4  16  13      277.20      194.64     43.85 o
  -3  16  13      178.91       78.87     60.00 o
  -2  16  13      306.21      395.11    105.50 o
  -1  16  13       74.18       90.34     60.06 o
   0  16  13      136.92       52.84     68.46 o
   1  16  13      193.52      168.80     71.27 o
   2  16  13        4.44       59.96     65.38 o
  -6  17  13       79.31       74.99     44.42 o
  -5  17  13       36.78       76.06     40.79 o
  -4  17  13      322.25      179.39    101.59 o
  -3  17  13      220.40      174.81     78.48 o
  -2  17  13        7.86       95.72     45.17 o
  -1  17  13      121.77      190.12     65.32 o
   0  17  13       19.68       51.66     62.75 o
   1  17  13        8.69       48.20     65.72 o
   2  17  13       11.23       80.53     62.68 o
 -12   0  14     1414.66     1342.24    205.13 o
 -10   0  14      500.54      321.69     75.18 o
  -8   0  14     3562.92     3857.59    435.15 o
  -6   0  14    10565.60    11790.40    400.57 o
  -4   0  14    11870.71    12680.34    370.43 o
  -2   0  14      306.54      289.35     26.90 o
   0   0  14      507.18      583.56    119.07 o
   2   0  14     2373.11     2271.50    363.86 o
   4   0  14      419.33      456.56    107.32 o
   6   0  14      846.56      808.82    157.55 o
   8   0  14        1.00      150.15     63.23 o
 -13   1  14      178.14      128.28     63.11 o
 -12   1  14       35.06       37.81     42.32 o
 -11   1  14       32.14       60.94     33.05 o
 -10   1  14        8.75       32.14     34.67 o
  -9   1  14      136.80      151.00     57.87 o
  -8   1  14      567.97      623.86     69.96 o
  -7   1  14     4327.24     4676.56    461.13 o
  -6   1  14     2952.37     2898.42    283.66 o
  -5   1  14      503.16      386.95     56.62 o
  -4   1  14     3962.05     3972.46    169.79 o
  -3   1  14     1384.62     1185.61     73.08 o
  -2   1  14     1648.41     1500.13     64.11 o
  -1   1  14       91.49       24.12     30.01 o
   0   1  14       24.08       89.56    121.03 o
   1   1  14     1797.03     2071.56    223.11 o
   2   1  14     2863.49     3363.14    355.46 o
   3   1  14     1322.43     1091.92    178.31 o
   4   1  14        5.95      153.57     42.86 o
   5   1  14      754.42      753.43    148.39 o
   6   1  14        2.21       -1.26     52.19 o
   7   1  14        3.33       41.77     44.42 o
   9   1  14       38.07      178.31    130.50 o
 -13   2  14      232.11      269.92     73.90 o
 -12   2  14        5.54       55.56     43.74 o
 -11   2  14      123.58      109.76     34.32 o
 -10   2  14        1.70       55.35     34.38 o
  -9   2  14      346.02      258.23     60.27 o
  -8   2  14     1341.78     1404.79    130.50 o
  -7   2  14      294.23      268.25     36.88 o
  -6   2  14     1114.22     1000.89    108.47 o
  -5   2  14      736.84      669.63     63.83 o
  -4   2  14      301.70      275.69     26.04 o
  -3   2  14     1139.10     1087.63     78.03 o
  -2   2  14     4349.15     4337.77    113.98 o
  -1   2  14     5358.49     5455.31    132.86 o
   0   2  14      607.12      588.70     95.25 o
   1   2  14       63.21      105.86     37.42 o
   2   2  14      758.65      662.82    119.93 o
   3   2  14     2873.16     3515.14    399.97 o
   4   2  14     3216.07     3578.34    444.84 o
   5   2  14      164.13      196.41     62.00 o
   6   2  14     1745.12     1909.01    295.00 o
   7   2  14      142.38      140.61     64.83 o
   8   2  14       96.09       51.35     66.36 o
   9   2  14       16.97       69.51     72.38 o
 -13   3  14       92.82      267.45    117.78 o
 -12   3  14       71.20      113.55     44.44 o
 -11   3  14      108.69      110.29     44.38 o
 -10   3  14     1246.74     1172.07    136.57 o
  -9   3  14      471.67      494.47     77.85 o
  -8   3  14       28.80       76.19     29.52 o
  -7   3  14     1169.91     1221.26    137.03 o
  -6   3  14      139.12      110.06     30.23 o
  -5   3  14      306.80      227.02     40.69 o
  -4   3  14     5701.31     6113.24    156.37 o
  -3   3  14     1435.16     1408.38     87.05 o
  -2   3  14     3138.49     3315.96    120.59 o
  -1   3  14     5155.26     5452.25    269.67 o
   0   3  14      209.84      151.16     51.53 o
   1   3  14     6460.38     6520.26    692.42 o
   2   3  14      397.13      520.61    140.32 o
   3   3  14       55.43      -31.36     57.09 o
   4   3  14      409.89      529.32    193.35 o
   5   3  14       37.88       71.52     51.79 o
   6   3  14      535.33      417.66    117.21 o
   7   3  14      221.70      161.37    127.35 o
   8   3  14        1.95       66.72     46.35 o
   9   3  14       38.00      105.35     65.94 o
 -12   4  14       43.18       43.11     43.76 o
 -11   4  14     1442.03     1501.17    187.04 o
 -10   4  14       12.91       90.77     46.70 o
  -9   4  14     4079.54     4388.92    367.80 o
  -8   4  14      209.10      221.16     47.32 o
  -7   4  14     2536.73     2656.41    242.15 o
  -6   4  14      922.42      874.96     76.91 o
  -5   4  14       63.94       54.28     30.63 o
  -4   4  14     1356.25     1440.40    114.89 o
  -3   4  14     1079.94     1100.99     88.27 o
  -2   4  14       70.95       66.67     20.25 o
  -1   4  14     1205.85     1268.80    133.10 o
   0   4  14     1254.21     1128.34    111.27 o
   1   4  14      262.67      276.50     86.22 o
   2   4  14     2655.82     2768.14    376.10 o
   3   4  14      453.69      294.06     92.32 o
   4   4  14      474.68      616.47    202.16 o
   5   4  14      588.40      419.76    151.05 o
   6   4  14       49.33       52.07     55.30 o
   7   4  14       22.33       37.55     32.11 o
   8   4  14        0.13       38.64     66.50 o
 -12   5  14       16.01      123.91     57.76 o
 -11   5  14      255.18      198.41     60.99 o
 -10   5  14       67.10      106.05     31.32 o
  -9   5  14      215.75      280.47     62.13 o
  -8   5  14     1943.45     1986.33    163.02 o
  -7   5  14        2.07       65.27     32.76 o
  -6   5  14       37.91       62.91     21.90 o
  -5   5  14      377.82      290.89     31.61 o
  -4   5  14      486.88      438.35     45.43 o
  -3   5  14     7181.09     8129.97    186.21 o
  -2   5  14     1539.72     1568.43     94.82 o
  -1   5  14     5527.51     5757.83    306.28 o
   0   5  14     3829.46     4295.02    290.16 o
   1   5  14     2832.16     3246.44    579.30 o
   2   5  14      162.20       82.85     50.25 o
   3   5  14      805.42      848.33    185.67 o
   4   5  14        4.19       52.29     54.26 o
   5   5  14      502.62      582.04     93.89 o
   6   5  14      664.00      340.01    161.03 o
   7   5  14       61.61       77.44     44.77 o
   8   5  14        3.30      -34.60     46.09 o
 -12   6  14       49.82       56.01     31.59 o
 -11   6  14       39.92       36.82     31.37 o
 -10   6  14      113.02       67.95     42.13 o
  -9   6  14      608.70      599.80     66.38 o
  -8   6  14       24.79       33.94     34.80 o
  -7   6  14      299.79      162.05     42.88 o
  -6   6  14      204.79       73.05     26.20 o
  -5   6  14       26.28       44.88     16.35 o
  -4   6  14      414.43      514.85     50.92 o
  -3   6  14      858.75      885.92     67.93 o
  -2   6  14       64.42       53.18     21.15 o
  -1   6  14      326.78      234.20     43.56 o
   0   6  14      260.89      291.51     56.93 o
   1   6  14     5464.18     7122.19    569.25 o
   4   6  14        2.54      161.98     70.64 o
   5   6  14      131.15       74.42     57.81 o
   6   6  14      397.98      309.00    110.68 o
 -12   7  14      310.03      195.78     49.92 o
 -11   7  14      250.76      237.23     70.42 o
 -10   7  14        0.76       75.32     42.97 o
  -9   7  14      445.78      388.92     69.41 o
  -8   7  14        4.98       28.24     27.23 o
  -7   7  14      496.59      354.28     60.94 o
  -6   7  14      869.31      743.48     62.92 o
  -5   7  14      255.47      243.51     67.95 o
  -4   7  14      256.18      188.02     31.55 o
  -3   7  14      547.91      539.97     45.38 o
  -2   7  14      193.34      172.68     31.35 o
  -1   7  14     1246.50     1500.25    174.74 o
   0   7  14      396.49      357.40    167.80 o
   1   7  14       27.76       21.47     41.18 o
 -12   8  14       24.69        9.46     58.62 o
 -11   8  14      591.58      558.38     79.47 o
 -10   8  14      152.02      129.81     56.45 o
  -9   8  14      251.75      218.52     43.45 o
  -8   8  14      491.80      722.47     86.58 o
  -7   8  14      220.14      202.49     40.08 o
  -6   8  14     5318.05     5724.09    276.08 o
  -5   8  14      949.76      812.31     66.13 o
  -4   8  14     2194.51     2237.17    183.18 o
  -3   8  14      102.05       41.03     24.96 o
  -2   8  14     6241.29     7454.95    290.81 o
  -1   8  14     1813.85     1718.97    188.91 o
   0   8  14      321.08      314.06     76.63 o
   1   8  14      802.17      660.65    138.30 o
 -11   9  14      253.77      288.24     58.25 o
 -10   9  14       11.80      126.25     59.11 o
  -9   9  14       77.57       60.80     33.81 o
  -8   9  14      161.18      129.15     46.23 o
  -7   9  14        7.81       23.09     27.19 o
  -6   9  14      143.89      109.53     46.74 o
  -5   9  14     3558.67     3471.45    271.48 o
  -4   9  14      774.10      763.29     78.03 o
  -3   9  14     3413.50     3774.56    231.74 o
  -2   9  14      765.37      706.62     83.25 o
  -1   9  14     1492.44     1639.06    239.56 o
   0   9  14        8.50       88.83     68.04 o
   1   9  14      282.46      238.11     63.83 o
 -11  10  14      290.69      357.55     85.68 o
 -10  10  14        9.45      100.27     43.94 o
  -9  10  14        4.38       62.91     23.04 o
  -8  10  14       61.15      129.74     41.19 o
  -7  10  14      108.79      125.21     33.73 o
  -6  10  14        2.24       68.66     31.90 o
  -5  10  14       25.97       49.16     21.86 o
  -4  10  14       42.90       73.11     25.63 o
  -3  10  14      164.37      125.35     30.33 o
  -2  10  14       70.02       72.74     35.14 o
  -1  10  14     1990.39     2456.45    340.67 o
   0  10  14      328.60      313.45     64.41 o
   1  10  14       12.35       32.59     33.75 o
 -10  11  14       19.11      136.73     46.62 o
  -9  11  14      629.89      533.39     79.09 o
  -8  11  14       42.21       65.38     28.58 o
  -7  11  14      477.38      467.65     58.50 o
  -6  11  14     1232.58     1047.77    128.83 o
  -5  11  14       13.41       48.34     25.42 o
  -4  11  14      296.46      196.94     44.70 o
  -3  11  14       81.19       68.89     20.31 o
  -2  11  14      262.44      324.74     60.20 o
  -1  11  14       30.38       64.33     55.16 o
   0  11  14      131.50      115.06    118.51 o
   1  11  14      313.73      219.05     73.12 o
 -10  12  14      313.89      284.58     82.23 o
  -9  12  14      269.08      107.80     76.02 o
  -8  12  14      353.60      258.97     85.12 o
  -7  12  14      749.90      843.67     95.05 o
  -6  12  14        0.96      103.23     37.95 o
  -5  12  14      117.11      101.91     37.74 o
  -4  12  14       18.29       42.39     26.23 o
  -3  12  14      120.42       99.93     28.74 o
  -2  12  14      175.13       67.13     46.17 o
  -1  12  14      780.63      775.14    137.73 o
   0  12  14      429.09      343.00     77.26 o
   1  12  14      946.06      883.96    148.99 o
  -9  13  14      129.79      120.67     75.97 o
  -8  13  14      574.09      487.79     63.36 o
  -7  13  14       29.83       63.70     32.89 o
  -6  13  14      696.38      749.30     90.26 o
  -5  13  14      385.99      250.12    113.69 o
  -4  13  14       36.25       64.54     34.48 o
  -3  13  14        0.32       28.79     33.84 o
  -2  13  14      421.98      355.93    113.35 o
  -1  13  14      122.96       67.08     48.19 o
   0  13  14      730.35      823.55    140.12 o
   1  13  14      309.77      142.12     72.20 o
  -9  14  14        2.17      -11.55     88.95 o
  -8  14  14      168.25      108.42     40.34 o
  -7  14  14        0.11       93.91     26.35 o
  -6  14  14       18.06       58.26     29.94 o
  -5  14  14      215.74      145.22     47.79 o
  -4  14  14       87.18      121.38    110.51 o
  -3  14  14       28.97       33.84     30.94 o
  -2  14  14        5.57       34.09     48.04 o
  -1  14  14      577.74      679.13    126.96 o
   0  14  14        7.95       30.36     64.03 o
   1  14  14      102.80       93.65     67.01 o
  -8  15  14       68.90       71.94     66.13 o
  -7  15  14        4.42       70.40     38.18 o
  -6  15  14       58.10       52.10     34.18 o
  -5  15  14       18.43       32.95     37.87 o
  -4  15  14      180.57      193.81     57.34 o
  -3  15  14        7.56       60.82     72.75 o
  -2  15  14       23.49       71.78     80.54 o
  -1  15  14       10.39       30.43     55.53 o
   0  15  14       64.68       46.30     46.07 o
   1  15  14      140.91      240.79     79.85 o
  -7  16  14        7.35      -16.61     65.10 o
  -5  16  14        2.80       23.10     54.24 o
  -4  16  14      478.95      433.34     81.58 o
  -3  16  14      169.83       83.70     51.00 o
  -2  16  14      236.44      158.14     93.30 o
  -1  16  14       56.97       58.23     42.23 o
   0  16  14       74.42       93.26     40.13 o
  -3  17  14      429.62      255.00    131.05 o
  -2  17  14        5.56       80.53     57.45 o
  -1  17  14       80.37      190.61     76.55 o
   0  17  14       26.48        9.40     60.47 o
 -13   0  15       71.31       75.62     50.56 o
 -11   0  15        0.01       16.61     56.88 o
  -9   0  15       48.19       89.40     52.73 o
  -7   0  15    11341.07    13768.36    387.99 o
  -5   0  15     9987.90    10898.59    318.50 o
  -3   0  15    16156.72    17209.70    257.12 o
  -1   0  15        2.37      108.08     79.52 o
   1   0  15     3794.20     3756.30    596.98 o
   3   0  15     2023.82     2254.39    315.69 o
   5   0  15      247.51      340.75    102.60 o
   7   0  15      914.78      982.90    261.71 o
 -13   1  15      774.54     1059.64    125.95 o
 -12   1  15       55.83      152.77     53.76 o
 -11   1  15      114.05      101.78     41.43 o
 -10   1  15       23.35       -0.72     40.95 o
  -9   1  15        2.43       71.67     36.52 o
  -8   1  15      316.76      160.83     41.22 o
  -7   1  15     3061.50     3488.76    309.59 o
  -6   1  15     2593.52     2527.67    245.34 o
  -5   1  15     2032.89     1995.37    186.44 o
  -4   1  15     1148.40     1248.60     88.67 o
  -3   1  15      212.21      219.08     21.26 o
  -2   1  15      399.75      307.57     74.49 o
  -1   1  15     1334.70     1216.57    142.48 o
   0   1  15      478.95      508.14    155.80 o
   1   1  15     1764.53     1942.92    236.03 o
   2   1  15     5721.24     6213.75    699.30 o
   3   1  15     2335.14     2345.34    281.66 o
   4   1  15      381.80      541.31     81.93 o
   5   1  15     1134.96     1080.61    176.90 o
   6   1  15      159.02       79.94     92.12 o
   7   1  15      416.84      272.68    160.98 o
   8   1  15       13.33       69.86     49.72 o
 -13   2  15        1.75       35.63     70.49 o
 -12   2  15      164.53      138.61     56.71 o
 -11   2  15      328.79      415.66     69.44 o
 -10   2  15      208.55      135.71     46.97 o
  -9   2  15      879.96      911.04    134.05 o
  -8   2  15     1281.62     1535.62    132.68 o
  -7   2  15        0.31       39.49     29.24 o
  -6   2  15      438.54      390.98     55.10 o
  -5   2  15     2109.69     2124.46    191.98 o
  -4   2  15     5329.78     5851.89    215.75 o
  -3   2  15     3504.06     3441.00    165.12 o
  -2   2  15     1362.56     1284.66    134.74 o
  -1   2  15     3038.50     3163.68    390.16 o
   0   2  15      898.29      892.35    136.74 o
   1   2  15       57.04       63.80     43.20 o
   2   2  15       97.39      148.53     98.46 o
   3   2  15      102.20       85.33    119.99 o
   4   2  15       50.38       71.42     49.19 o
   5   2  15      466.73      181.66     62.18 o
   6   2  15      459.05      611.02    150.34 o
   7   2  15      521.89      431.14    110.61 o
   8   2  15       81.89       57.61     44.48 o
 -12   3  15      532.90      328.76     68.46 o
 -11   3  15       58.27       80.58     38.86 o
 -10   3  15     1033.03     1268.28    137.59 o
  -9   3  15     1251.93     1211.18    121.51 o
  -8   3  15     2868.38     3035.29    304.33 o
  -7   3  15       64.13       42.95     37.71 o
  -6   3  15      386.12      423.29     61.19 o
  -5   3  15       72.89       63.07     18.11 o
  -4   3  15      628.44      629.23     54.95 o
  -3   3  15      947.79      889.65     72.10 o
  -2   3  15        5.20       20.54     23.34 o
  -1   3  15     4086.81     4390.02    566.40 o
   0   3  15       69.95       15.62     54.48 o
   1   3  15      100.06      227.59     67.81 o
   2   3  15     5794.38     6237.83    773.56 o
   3   3  15       22.77       33.13     78.49 o
   4   3  15      487.61      261.70    163.68 o
   5   3  15     1194.16     1387.89    234.01 o
   6   3  15        4.00       52.82     24.91 o
   7   3  15      120.67      201.20     70.56 o
   8   3  15       38.03       50.82     56.79 o
 -12   4  15        1.25       94.81     86.03 o
 -11   4  15       23.59      131.66     46.82 o
 -10   4  15      356.06      276.07     63.37 o
  -9   4  15      261.78      305.68     49.57 o
  -8   4  15     1839.94     1936.85    200.42 o
  -7   4  15        0.16       47.90     34.71 o
  -6   4  15     1331.66     1385.81    141.38 o
  -5   4  15     2616.07     2364.87    182.00 o
  -4   4  15      448.95      498.19     42.29 o
  -3   4  15       43.38       13.49     13.96 o
  -2   4  15     3428.06     3522.11    274.82 o
  -1   4  15      644.12      634.60    136.71 o
   0   4  15     7089.70     7487.76    706.06 o
   1   4  15      418.18      200.10    189.76 o
   2   4  15      531.00      567.08     76.78 o
   3   4  15       64.61       28.73     75.20 o
   4   4  15      421.85      286.84     88.35 o
   5   4  15      212.32      149.55     66.99 o
   6   4  15      533.51      488.00     89.70 o
   7   4  15        0.02       96.52     41.67 o
   8   4  15       61.62       84.97     83.08 o
 -12   5  15       45.77      118.02     41.61 o
 -11   5  15      126.23       84.20     34.89 o
 -10   5  15     2096.32     2333.72    239.49 o
  -9   5  15        3.84       64.45     32.69 o
  -8   5  15      898.37      969.98     94.76 o
  -7   5  15       16.21       50.56     31.50 o
  -6   5  15      120.61      164.97     30.06 o
  -5   5  15       28.04       42.24     22.20 o
  -4   5  15      188.67      160.70     34.28 o
  -3   5  15     1465.25     1429.40    127.85 o
  -2   5  15     1077.59      949.94    110.86 o
  -1   5  15      401.84      149.38    152.01 o
   0   5  15     2713.45     3305.96    404.62 o
   1   5  15     1712.95     1972.66    306.73 o
   2   5  15     2080.62     2223.62    251.91 o
   3   5  15       45.57       21.48     42.27 o
   4   5  15     2118.64     2308.74    406.89 o
   5   5  15        8.52       52.79     40.52 o
   6   5  15        6.17      182.07    140.58 o
   7   5  15       92.80       48.31     79.56 o
 -12   6  15      161.86      136.08     58.92 o
 -11   6  15        7.35       93.98     35.13 o
 -10   6  15       28.41       65.05     30.42 o
  -9   6  15      296.31      169.56     42.74 o
  -8   6  15      245.46      249.44     53.43 o
  -7   6  15      313.15      103.98     33.80 o
  -6   6  15     2928.02     3182.19    263.73 o
  -5   6  15       34.42       49.34     17.94 o
  -4   6  15      196.72      140.41     33.03 o
  -3   6  15      879.24      723.65     78.23 o
  -2   6  15      378.49      403.31     74.44 o
  -1   6  15     4389.96     4752.77    413.68 o
   0   6  15      397.95      539.46    106.03 o
   1   6  15       97.87       29.01     73.52 o
   2   6  15       36.74      -43.08    104.22 o
   3   6  15       20.05       66.22    106.45 o
   4   6  15      871.04      894.61    160.18 o
   5   6  15       24.06       58.69    104.81 o
   6   6  15        4.06       94.21     41.74 o
   7   6  15        0.87        0.96     89.73 o
 -12   7  15       33.57       71.85     30.55 o
 -11   7  15      356.63      240.63     49.67 o
 -10   7  15      167.85      111.01     35.08 o
  -9   7  15       81.07      133.19     41.55 o
  -8   7  15      233.89      138.76     40.22 o
  -7   7  15       30.25       83.40     27.52 o
  -6   7  15      666.35      644.51     58.26 o
  -5   7  15      762.97      779.06     76.08 o
  -4   7  15      154.47       77.45     29.71 o
  -3   7  15      764.70      815.23    117.73 o
  -2   7  15       75.18       55.38     33.82 o
  -1   7  15      150.82       84.44     76.45 o
   0   7  15     4758.89     5885.87    835.19 o
   1   7  15      234.30      249.79    104.22 o
 -11   8  15       62.87       76.06     32.50 o
 -10   8  15       34.26       31.64     39.48 o
  -9   8  15      657.25      618.83     80.76 o
  -8   8  15      124.75      102.68     33.54 o
  -7   8  15      312.84      201.43     46.89 o
  -6   8  15      246.32      144.91     34.34 o
  -5   8  15     5221.49     6092.67    292.67 o
  -4   8  15       17.92       34.03     19.34 o
  -3   8  15     1047.81     1159.11    117.11 o
  -2   8  15      818.61     1114.18    182.53 o
  -1   8  15     1165.99     1436.64    141.87 o
   0   8  15      103.60      145.19     87.36 o
 -11   9  15      195.92      115.64     52.74 o
 -10   9  15       25.50       50.80     29.45 o
  -9   9  15       20.89       80.72     35.24 o
  -8   9  15      805.25      922.65    108.87 o
  -7   9  15        8.76       25.64     24.22 o
  -6   9  15       42.65       72.83     34.73 o
  -5   9  15      335.24      333.13     38.22 o
  -4   9  15       52.77       59.30     33.00 o
  -3   9  15      271.20      181.78     36.66 o
  -2   9  15      293.99      293.80     69.94 o
  -1   9  15      475.67      641.59     72.52 o
 -11  10  15        1.00       86.71     53.95 o
 -10  10  15      111.92      145.90     46.16 o
  -9  10  15       17.55       92.09     36.27 o
  -8  10  15      261.58      279.09     75.16 o
  -7  10  15        0.33      106.08     36.59 o
  -6  10  15      333.37      288.78     53.16 o
  -5  10  15       24.18       44.15     27.35 o
  -4  10  15       59.41       32.69     23.05 o
  -3  10  15     1516.38     1678.25    168.50 o
  -2  10  15      982.41     1053.69    126.93 o
  -1  10  15      320.91      389.01     65.63 o
 -10  11  15       85.16      109.35     35.36 o
  -9  11  15        0.93       48.97     33.39 o
  -8  11  15      297.03      203.25     47.07 o
  -7  11  15       53.20       85.44     36.92 o
  -6  11  15      692.36      623.50     87.81 o
  -5  11  15      181.17      108.71     43.23 o
  -4  11  15      480.30      382.94     82.59 o
  -3  11  15      718.08      699.04     70.36 o
  -2  11  15      119.98      113.34     26.49 o
  -1  11  15      138.83      119.81     71.17 o
 -10  12  15        7.67       93.24     44.83 o
  -9  12  15       65.49      111.69     36.97 o
  -8  12  15        4.32       95.60     35.87 o
  -7  12  15      529.03      397.51    103.71 o
  -6  12  15        7.91      109.91     35.82 o
  -5  12  15      151.51      153.26     60.68 o
  -4  12  15       16.62      103.87     39.00 o
  -3  12  15      797.67      737.13    182.46 o
  -2  12  15      203.68      243.16     49.57 o
  -1  12  15       34.19       86.52     43.85 o
  -9  13  15       18.91       21.89     60.21 o
  -8  13  15      220.46      160.78     52.12 o
  -7  13  15       11.00       65.83     21.48 o
  -6  13  15      116.29       80.54     33.84 o
  -5  13  15        4.23       76.45     58.16 o
  -4  13  15      182.45      193.95     71.89 o
  -3  13  15       21.48       74.10     32.73 o
  -2  13  15       87.19      140.41     56.44 o
  -1  13  15       99.62       78.30     53.05 o
  -8  14  15        5.15       49.47     37.47 o
  -7  14  15       82.06      131.65     54.95 o
  -6  14  15        0.82      151.78     62.98 o
  -5  14  15      189.33      161.48     71.83 o
  -4  14  15      356.81      168.90    110.54 o
  -3  14  15       27.64      131.25     48.79 o
  -2  14  15       68.49      106.85     55.06 o
  -1  14  15       27.47       69.53     77.45 o
  -6  15  15       91.02      170.14     91.65 o
  -5  15  15      131.34      143.80    120.36 o
  -4  15  15      127.29       68.23     46.26 o
  -3  15  15      225.83      189.70     86.21 o
  -2  15  15      417.84      314.89    226.23 o
  -1  15  15      259.34      165.13     83.75 o
  -5  16  15        0.23      173.63     71.60 o
  -4  16  15       31.84      105.65     73.83 o
  -3  16  15       12.70       49.35     63.69 o
  -2  16  15       31.89       73.10     83.04 o
  -1  16  15        2.31      159.78     44.96 o
 -12   0  16      969.00     1140.15    182.34 o
 -10   0  16     1576.52     1435.10    227.37 o
  -8   0  16      145.98      185.24     74.34 o
  -6   0  16        2.59       49.56     71.51 o
  -4   0  16      737.88      538.93    132.66 o
  -2   0  16     7228.13     6355.28   1165.86 o
   0   0  16     3503.35     3192.96    663.15 o
   2   0  16      644.12      237.83     55.82 o
   4   0  16      190.53       99.47    100.47 o
   6   0  16      641.88      624.73    169.38 o
   8   0  16       74.65       81.45     68.70 o
 -13   1  16      138.18      145.43     86.99 o
 -12   1  16      362.45      248.42     38.34 o
 -11   1  16       80.21       64.29     40.82 o
 -10   1  16      736.70      703.39     72.85 o
  -9   1  16       74.81       35.02     32.64 o
  -8   1  16       95.52       62.91     27.39 o
  -7   1  16       35.80       81.64     48.79 o
  -6   1  16     1189.27     1334.10    134.66 o
  -5   1  16      803.26      701.45     71.22 o
  -4   1  16    15003.16    17422.17    479.23 o
  -3   1  16      255.57      219.37     76.70 o
  -2   1  16     2494.10     2407.92    242.45 o
  -1   1  16      854.47      803.68    102.16 o
   0   1  16       21.96       68.07     43.40 o
   1   1  16       37.75       22.82     58.92 o
   2   1  16     1143.43     1134.27    147.83 o
   3   1  16      479.25      526.17     97.33 o
   4   1  16       40.17      166.70     64.04 o
   5   1  16      179.82      175.86     68.34 o
   6   1  16      515.22      332.61    196.53 o
   7   1  16        0.84       94.81     47.65 o
   8   1  16      281.36      198.57     69.50 o
 -12   2  16      149.45       96.67     40.10 o
 -11   2  16      155.70      155.07     60.29 o
 -10   2  16       11.52      104.61     39.94 o
  -9   2  16      683.20      661.85     87.16 o
  -8   2  16      493.99      374.84     73.58 o
  -7   2  16      240.18      180.70     39.62 o
  -6   2  16      205.07      225.57     37.51 o
  -5   2  16      792.42      788.05     72.86 o
  -4   2  16     1874.24     1728.51    201.41 o
  -3   2  16     4235.89     4426.06    750.27 o
  -2   2  16    10579.83    10824.53    520.87 o
  -1   2  16      232.98      245.36    111.95 o
   0   2  16     5262.58     5966.76    395.76 o
   1   2  16     2603.64     3050.13    423.72 o
   2   2  16      144.57      144.42    151.53 o
   3   2  16      594.39      613.24    144.93 o
   4   2  16      279.41      248.18     76.47 o
   5   2  16      850.63      856.84    114.83 o
   6   2  16      148.37      181.03     72.36 o
   7   2  16       65.34       93.77     61.84 o
   8   2  16        2.80       57.71     64.65 o
 -12   3  16       13.60       32.97     27.98 o
 -11   3  16       41.20       49.61     37.04 o
 -10   3  16      301.79      265.81     52.71 o
  -9   3  16     1265.68     1449.66    133.10 o
  -8   3  16      382.96      259.43     56.47 o
  -7   3  16     1488.35     1633.21    165.48 o
  -6   3  16      142.58       99.69     35.42 o
  -5   3  16     1916.07     1871.21    165.22 o
  -4   3  16       17.83       51.24     27.39 o
  -3   3  16     1354.42     1558.19    272.90 o
  -2   3  16      193.02      279.57     71.85 o
  -1   3  16     1152.63     1215.56    133.76 o
   0   3  16     1768.59     1475.95    207.77 o
   1   3  16      175.07      175.11     72.22 o
   2   3  16      156.60       56.51     48.09 o
   3   3  16      729.27      555.27    103.42 o
   4   3  16      129.14       73.94     35.42 o
   5   3  16      662.64      724.72    153.03 o
   6   3  16      444.00      401.55     89.98 o
   7   3  16      116.28       51.98     39.77 o
 -12   4  16      226.68      244.08     74.77 o
 -11   4  16      306.83      277.20     60.19 o
 -10   4  16       84.87      116.41     42.82 o
  -9   4  16     1083.99     1251.85     99.85 o
  -8   4  16      138.25      173.44     46.57 o
  -7   4  16      577.25      519.88     64.19 o
  -6   4  16      650.08      766.04     71.49 o
  -5   4  16      287.99      106.16     31.21 o
  -4   4  16      556.10      492.60     78.22 o
  -3   4  16      152.95      128.22     37.42 o
  -2   4  16     1389.03     1404.02    148.42 o
  -1   4  16     1862.12     1671.84    183.86 o
   0   4  16       88.56       29.90     67.69 o
   1   4  16     1832.61     2177.53    258.32 o
   2   4  16      418.37      259.36    120.04 o
   3   4  16      604.43      618.96    105.28 o
   4   4  16      415.22      292.65     89.23 o
   5   4  16        4.12      101.49     47.02 o
   6   4  16       20.42       63.10     57.30 o
   7   4  16      128.87       55.49     37.41 o
 -12   5  16        3.15      105.81     50.21 o
 -11   5  16        8.92       78.97     45.78 o
 -10   5  16        3.57       53.64     46.40 o
  -9   5  16     1307.98     1172.70    123.70 o
  -8   5  16       22.20      140.36     41.60 o
  -7   5  16     3763.92     4002.28    377.56 o
  -6   5  16      857.12      793.01     82.59 o
  -5   5  16      483.51      390.43     54.49 o
  -4   5  16      348.81      212.11     52.04 o
  -3   5  16        1.80       40.89     21.87 o
  -2   5  16      787.48      943.34    141.69 o
  -1   5  16     3125.99     3129.99    520.04 o
   0   5  16        2.86       29.66     67.48 o
   1   5  16       21.16       10.62    109.74 o
   2   5  16      224.42      172.52     78.18 o
   3   5  16      240.06      254.50     85.91 o
   4   5  16       57.52       61.00     94.95 o
   5   5  16      940.45      772.41    189.40 o
   6   5  16       83.94       31.51     46.31 o
 -12   6  16        0.62      115.87     38.47 o
 -11   6  16      532.30      414.50     83.75 o
 -10   6  16       43.31       55.88     65.92 o
  -9   6  16       34.06       89.10     28.67 o
  -8   6  16        1.38       47.04     25.98 o
  -7   6  16       97.46       61.89     27.78 o
  -6   6  16      231.60      227.53     64.45 o
  -5   6  16     3304.97     3324.85    281.67 o
  -4   6  16      205.18      108.29     32.35 o
  -3   6  16     1711.28     1666.48    179.55 o
  -2   6  16      353.22      493.32    104.17 o
  -1   6  16      522.47      670.97    123.91 o
   0   6  16      702.97     1164.76    238.25 o
   1   6  16      755.31      777.11    151.01 o
   2   6  16      177.07      158.07     86.51 o
   3   6  16     2791.67     3089.08    566.19 o
   4   6  16        7.90       96.12     72.55 o
   5   6  16       44.02       82.40     75.87 o
   6   6  16       17.16        2.92     39.64 o
 -12   7  16        4.58       82.50     72.52 o
 -11   7  16       37.58       76.12     26.98 o
 -10   7  16       55.36      100.69     52.68 o
  -9   7  16       60.47       36.08     35.97 o
  -8   7  16        5.33       43.10     29.40 o
  -7   7  16     1188.72     1137.17    102.44 o
  -6   7  16     1270.98     1386.83    122.94 o
  -5   7  16      247.16      125.27     47.89 o
  -4   7  16      614.15      607.03     76.84 o
  -3   7  16      280.19      198.54     48.95 o
  -2   7  16     1158.52     1344.88    243.45 o
  -1   7  16       69.63      114.19     37.80 o
   0   7  16       26.02      278.92    115.17 o
   1   7  16      639.96      727.78    188.25 o
   2   7  16       23.05      -24.70     98.19 o
   3   7  16      426.90      390.59     88.28 o
   4   7  16        8.57       85.46     60.56 o
   5   7  16      174.62      131.24    148.25 o
   6   7  16        1.23       78.59     69.36 o
 -11   8  16       30.46       49.74     24.98 o
 -10   8  16       78.87      138.75     42.15 o
  -9   8  16      147.72      137.48     42.65 o
  -8   8  16      388.58      456.52     67.86 o
  -7   8  16       46.30       45.58     29.69 o
  -6   8  16       12.08       77.07     27.43 o
  -5   8  16        1.10        6.59     39.35 o
  -4   8  16      186.76      142.11     57.04 o
  -3   8  16      128.67      104.91     35.84 o
  -2   8  16      151.68      -48.01     59.93 o
  -1   8  16      106.78       56.77     51.65 o
   0   8  16        0.91       83.36    133.57 o
   1   8  16      690.35      873.75    155.72 o
   2   8  16       82.01      102.50     89.92 o
 -11   9  16      229.31      149.13     74.86 o
 -10   9  16       79.51      137.10     45.22 o
  -9   9  16      334.48      243.85     54.18 o
  -8   9  16        0.24       91.14     25.89 o
  -7   9  16      304.01      241.24     46.53 o
  -6   9  16      837.74      800.62    163.51 o
  -5   9  16      411.77      386.56     60.72 o
  -4   9  16      756.57      681.22    171.12 o
  -3   9  16      865.82      831.72     91.01 o
  -2   9  16     1018.82     1388.07    157.60 o
  -1   9  16        2.81       60.36     69.94 o
   0   9  16       10.20       89.45     68.62 o
   1   9  16      873.18     1369.64    231.74 o
 -11  10  16       84.54      190.09     75.58 o
 -10  10  16        1.47      110.49     41.95 o
  -9  10  16       77.10       85.00     45.97 o
  -8  10  16      105.34      107.59     37.55 o
  -7  10  16        1.60       41.71     49.43 o
  -6  10  16       64.30       63.20     63.08 o
  -5  10  16      435.90      416.78     76.41 o
  -4  10  16      147.08       37.78     37.77 o
  -3  10  16       93.60       56.46     40.74 o
  -2  10  16     1686.99     1970.05    333.79 o
  -1  10  16        7.48       86.68     96.78 o
   0  10  16     1326.07     2011.95    321.90 o
 -10  11  16        6.98      135.72     53.55 o
  -9  11  16       25.76       51.26     35.85 o
  -8  11  16       63.87       49.04     30.24 o
  -7  11  16       62.45       87.99     49.02 o
  -6  11  16       71.73      122.98     48.38 o
  -5  11  16        2.67        1.60     41.62 o
  -4  11  16       14.89      100.26     48.54 o
  -3  11  16        3.41       63.28     38.57 o
  -2  11  16      113.03       71.46     76.00 o
  -1  11  16      181.67      153.39     85.70 o
 -10  12  16      268.51      279.24    107.32 o
  -9  12  16       48.40       45.16     29.14 o
  -8  12  16        2.36       47.16     40.28 o
  -7  12  16      131.54      169.09     49.47 o
  -6  12  16       38.99       20.87     53.98 o
  -5  12  16      511.05      665.20    203.00 o
  -4  12  16       35.08       47.41     39.13 o
  -3  12  16      180.77      117.79     35.81 o
  -2  12  16       61.37       28.83     95.99 o
  -1  12  16      197.22      350.88    178.78 o
  -8  13  16       83.56      183.57     67.84 o
  -7  13  16       53.06       55.30     34.42 o
  -6  13  16       59.07       83.43     38.15 o
  -5  13  16      218.00      174.15     77.61 o
  -4  13  16      324.47      504.74     96.86 o
  -3  13  16        2.78       85.44     80.92 o
  -2  13  16      137.67      263.35    106.43 o
  -7  14  16       90.28      108.35     53.32 o
  -6  14  16       21.96      119.67     51.65 o
  -5  14  16        1.72      132.07     59.61 o
  -4  14  16       61.86       92.39     73.34 o
  -3  14  16       13.31       39.40     37.13 o
  -2  14  16       68.12      142.83    107.12 o
  -6  15  16        2.56       93.40     78.11 o
  -5  15  16       43.85       82.29     77.15 o
  -4  15  16      105.47      203.64     91.57 o
  -3  15  16      160.19      190.04     57.39 o
  -2  15  16        3.93      -84.53     84.53 o
  -4  16  16        0.11      -23.59     85.15 o
 -11   0  17     1217.28     1362.77    232.08 o
  -9   0  17     2100.33     2046.99    319.39 o
  -7   0  17      114.29      105.00     38.69 o
  -3   0  17      931.71     1077.25    189.56 o
  -1   0  17      741.20      964.89    227.67 o
   1   0  17     3366.02     3597.50    594.97 o
   3   0  17       89.34       -4.58     49.94 o
   5   0  17      139.22      237.21     82.31 o
   7   0  17      241.28      116.40     76.99 o
 -12   1  17       75.53      130.23     36.70 o
 -11   1  17      160.53      117.29     49.44 o
 -10   1  17      520.02      362.47    127.84 o
  -9   1  17      188.26       92.90     42.58 o
  -8   1  17      143.41       64.31     37.27 o
  -7   1  17       47.13       78.90     35.96 o
  -6   1  17      237.54      174.46     45.67 o
  -4   1  17     2978.56     3127.89    533.26 o
  -3   1  17     2426.23     2551.36    287.96 o
  -2   1  17      211.01      164.53     51.24 o
  -1   1  17     1947.42     2016.04    218.19 o
   0   1  17      194.91      188.00     42.01 o
   1   1  17     1424.99     1428.98    196.86 o
   2   1  17        5.00       29.79     57.84 o
   3   1  17        2.76       68.74     41.13 o
   4   1  17      117.17       39.33     44.83 o
   5   1  17      534.58      708.12    120.10 o
   6   1  17       23.26      172.47    124.35 o
   7   1  17       32.31      108.41     40.34 o
 -12   2  17        1.98       63.07     31.67 o
 -11   2  17      185.67      171.65     49.10 o
 -10   2  17       60.04       92.89     49.20 o
  -9   2  17      430.41      486.85     82.75 o
  -8   2  17      614.77      569.94     90.59 o
  -7   2  17        5.82       54.31     26.67 o
  -6   2  17        1.12       23.01     16.60 o
  -5   2  17       45.07       55.29     28.66 o
  -4   2  17      112.34       95.48     72.00 o
  -3   2  17      100.01      116.65     64.49 o
  -2   2  17      507.85      538.42     78.51 o
  -1   2  17     1090.29     1088.00    160.85 o
   0   2  17       12.77       42.59     53.03 o
   1   2  17     2087.93     2211.98    256.51 o
   2   2  17     1131.69     1403.66    171.52 o
   3   2  17     1409.86     1216.61    213.58 o
   4   2  17      477.75      499.95    101.84 o
   5   2  17       56.84       -1.28     49.38 o
   6   2  17      309.50      227.59     98.52 o
   7   2  17      224.06       90.18     68.81 o
 -12   3  17       16.01      103.44     42.83 o
 -11   3  17        0.06       61.27     42.72 o
 -10   3  17       93.95      124.01     45.71 o
  -9   3  17      383.54      277.52     55.77 o
  -8   3  17       34.58       69.21     31.23 o
  -7   3  17     4313.14     4350.99    314.79 o
  -6   3  17      207.88      151.40     45.52 o
  -5   3  17      101.67      121.93     30.18 o
  -4   3  17     1456.22     1553.85    226.59 o
  -3   3  17      332.15      438.09     87.79 o
  -2   3  17      143.94       52.11     24.49 o
  -1   3  17     3844.96     3778.55    450.60 o
   0   3  17      794.39      832.40    110.63 o
   1   3  17     2187.35     2374.57    284.82 o
   2   3  17     1051.40     1189.64    156.35 o
   3   3  17       60.64       45.75     45.29 o
   4   3  17      252.94      115.81     64.19 o
   5   3  17       11.18      109.30     56.95 o
   6   3  17      243.55      145.37     84.68 o
   7   3  17       65.18       18.28     80.35 o
 -12   4  17        1.29       78.70     37.50 o
 -11   4  17      243.94      156.32     62.68 o
 -10   4  17     1103.61     1323.90    168.47 o
  -9   4  17        2.34       68.25     30.51 o
  -8   4  17     4499.23     4760.80    446.31 o
  -7   4  17        1.82       62.35     26.33 o
  -6   4  17     6169.91     7141.42    514.04 o
  -5   4  17        0.59       14.88     29.76 o
  -4   4  17      234.86      141.20     73.46 o
  -3   4  17      543.89      549.62     86.86 o
  -2   4  17      308.11      309.56     78.30 o
  -1   4  17      300.64      214.03     71.94 o
   0   4  17     1009.04     1011.83    194.46 o
   1   4  17       13.91       10.93     60.36 o
   2   4  17        6.00       58.53     54.34 o
   3   4  17      556.16      507.66    147.40 o
   4   4  17      541.56      579.62    164.17 o
   5   4  17       10.44       92.56     75.92 o
   6   4  17      200.34      125.71     32.36 o
   7   4  17       11.54       62.11     54.08 o
 -12   5  17        4.83       80.99     35.68 o
 -11   5  17       24.75       62.04     36.30 o
 -10   5  17        6.54      117.91     36.17 o
  -9   5  17      574.27      590.61     87.62 o
  -8   5  17        0.41       81.71     31.24 o
  -7   5  17      339.23      187.05     72.35 o
  -6   5  17     2131.90     2478.81    246.46 o
  -5   5  17      452.03      431.21     65.89 o
  -4   5  17      254.69      188.47     59.01 o
  -3   5  17      300.20      362.79     78.79 o
  -2   5  17      393.80      449.49     86.05 o
  -1   5  17        3.72       55.17     79.24 o
   0   5  17      952.77     1128.38    187.71 o
   1   5  17      117.23       62.33     79.35 o
   2   5  17      866.05     1079.59    269.54 o
   3   5  17      626.25      374.01    188.88 o
   4   5  17        6.33       81.82     79.46 o
   5   5  17       30.38       47.82     38.81 o
   6   5  17       18.99       24.50     38.78 o
 -12   6  17       56.21      304.87     79.74 o
 -11   6  17        0.56       27.44     37.33 o
 -10   6  17       50.95       51.55     36.89 o
  -9   6  17       61.40       79.71     38.83 o
  -8   6  17      139.32      108.59     43.31 o
  -7   6  17       15.90       62.17     32.49 o
  -6   6  17      217.53      286.95     58.43 o
  -5   6  17       50.26       47.24     36.53 o
  -4   6  17      181.59      255.47     83.87 o
  -3   6  17       48.55       58.96     41.42 o
  -2   6  17      894.24     1102.19    148.96 o
  -1   6  17      717.58      520.69    106.44 o
   0   6  17      313.16      169.49     94.27 o
   1   6  17        6.04      -12.41     94.45 o
   2   6  17      348.51      208.62    124.49 o
   3   6  17        2.50      116.28     73.70 o
   4   6  17     2218.34     2020.16    406.98 o
   5   6  17      102.57      175.18     71.54 o
 -12   7  17       94.09      361.91    151.42 o
 -11   7  17        1.55      111.42     35.45 o
 -10   7  17      167.55       58.24     47.96 o
  -9   7  17       92.27       78.98     24.35 o
  -8   7  17       74.59      129.51     44.97 o
  -7   7  17       11.56      107.50    103.71 o
  -6   7  17     1130.28     1160.81    143.73 o
  -5   7  17     1847.51     1619.66    201.29 o
  -4   7  17     1544.10     1305.18    258.34 o
  -3   7  17      727.70      650.33    137.78 o
  -2   7  17     1171.47     1285.04    184.50 o
  -1   7  17      835.40      769.14    179.30 o
   0   7  17       75.29       24.56     68.62 o
   1   7  17        3.52      179.26    109.79 o
   2   7  17      477.41      544.80    176.77 o
   3   7  17      203.24      262.67    129.88 o
   4   7  17       23.43      -23.78     75.81 o
 -11   8  17      721.43      676.64    125.34 o
 -10   8  17        0.11       49.85     26.19 o
  -9   8  17      108.19      162.37     41.84 o
  -8   8  17      314.72      480.26    305.07 o
  -7   8  17        1.69       42.30     52.05 o
  -6   8  17      421.86      466.13     72.54 o
  -5   8  17      458.27      455.95     86.03 o
  -4   8  17      241.25      187.59     52.54 o
  -3   8  17      722.88      826.77    153.89 o
  -2   8  17       84.55      -25.12     77.30 o
  -1   8  17       73.55       42.95     95.55 o
   0   8  17      140.38      197.32    114.18 o
   1   8  17      100.93      175.39    112.84 o
   2   8  17        9.24      136.03    109.39 o
   3   8  17      119.25      111.56     63.98 o
   4   8  17       59.18      -13.46     69.84 o
 -11   9  17        3.90       92.73     58.97 o
 -10   9  17        3.11       63.54     48.81 o
  -9   9  17       18.79       58.23     63.69 o
  -8   9  17       42.70      109.79     58.83 o
  -7   9  17        0.70       91.03     39.15 o
  -6   9  17      252.35      245.12     92.18 o
  -5   9  17      343.11      280.17     55.94 o
  -4   9  17       81.35       88.32     52.28 o
  -3   9  17      640.34      557.12     95.13 o
  -2   9  17       15.16       94.69    104.99 o
   0   9  17       28.73      -51.47     91.53 o
   1   9  17      345.98      416.38    185.10 o
   2   9  17      158.11       87.35     93.32 o
   3   9  17        0.07      -42.41     88.28 o
 -11  10  17       10.39       86.37     64.12 o
 -10  10  17       41.12      104.40     39.42 o
  -9  10  17      134.57      152.55     75.85 o
  -8  10  17       10.11       49.05     47.59 o
  -7  10  17       18.29       79.09     70.11 o
  -6  10  17      183.80      233.61    160.45 o
  -5  10  17      182.69      150.05     49.78 o
  -4  10  17       95.91      160.56     69.85 o
  -3  10  17       84.17      119.04     87.39 o
  -2  10  17       25.94       35.64     52.27 o
  -1  10  17      163.19      -12.23     84.11 o
   0  10  17      750.21     1036.38    196.74 o
   1  10  17      366.06      357.08    161.59 o
   2  10  17        0.41       65.11     79.36 o
  -9  11  17      115.50       59.46     69.57 o
  -8  11  17        0.55       64.94     72.17 o
  -7  11  17        7.74       41.59     56.04 o
  -6  11  17        1.39       71.80     53.92 o
  -5  11  17       63.96       88.45     40.27 o
  -4  11  17      203.43       95.78     48.23 o
  -3  11  17      387.40      259.62    121.80 o
  -2  11  17      403.21      374.97     96.48 o
  -1  11  17      331.95      229.10    145.96 o
   0  11  17       77.40      125.88     94.67 o
   1  11  17      500.39      452.57    171.96 o
  -8  12  17      398.61      267.63    132.47 o
  -7  12  17       84.69      125.27     89.05 o
  -6  12  17       85.24      124.47     44.37 o
  -5  12  17        1.04       81.00     69.87 o
  -3  12  17        2.94       35.49     35.49 o
  -2  12  17       47.19       88.72     69.78 o
  -1  12  17      250.70      250.12     64.60 o
   0  12  17        4.36      137.01    112.21 o
  -8  13  17      203.02       81.41     58.72 o
  -7  13  17      265.19      212.06    124.15 o
  -6  13  17       18.21       85.79     58.43 o
  -5  13  17        3.05       13.10     69.43 o
  -3  13  17        0.63       21.19     41.66 o
  -2  13  17       91.54      206.49    124.49 o
  -1  13  17       55.12      161.21     64.89 o
  -7  14  17      163.20      230.83    105.71 o
  -6  14  17       19.61       64.58     46.64 o
  -5  14  17        2.19       37.09     80.44 o
  -2  14  17      323.91      432.87    165.47 o
  -1  14  17       46.24      201.12    136.87 o
  -2  15  17       97.07      -43.84     61.07 o
  -1  15  17       13.96      114.42    157.26 o
 -12   0  18       55.01      120.31     70.23 o
 -10   0  18       96.54       71.12     71.18 o
  -8   0  18       91.39       80.74     67.67 o
  -2   0  18     4124.92     3931.26    598.02 o
   0   0  18     2774.92     2471.51    397.16 o
   2   0  18      416.58      235.81     83.60 o
   4   0  18      575.15      371.10     94.09 o
   6   0  18       30.62      253.24    101.21 o
 -12   1  18      181.37      132.28     56.36 o
 -11   1  18        1.23      100.60     70.27 o
 -10   1  18     1332.22     1615.34    159.25 o
  -9   1  18      226.48      181.64     45.63 o
  -8   1  18       51.19       51.65     27.84 o
  -4   1  18      692.49      621.89    112.37 o
  -3   1  18     1317.22     1123.05    226.75 o
  -2   1  18        0.58       84.19     77.59 o
  -1   1  18      791.47      765.92     85.45 o
   0   1  18     2383.93     2442.14    327.45 o
   1   1  18      193.91      311.74     75.97 o
   2   1  18      654.15      643.29     95.56 o
   3   1  18       78.44       62.42     61.40 o
   4   1  18      278.64      167.47     64.76 o
   5   1  18      418.87      475.82    137.31 o
   6   1  18       74.66       95.27     57.10 o
 -12   2  18      114.85      127.02     50.41 o
 -11   2  18       65.33       53.24     35.83 o
 -10   2  18       59.44        6.84     30.51 o
  -9   2  18        1.19       51.59     36.45 o
  -8   2  18      508.50      443.03     87.44 o
  -4   2  18      138.68      287.02     74.49 o
  -3   2  18       28.47      114.35     58.96 o
  -2   2  18      708.70      618.19    220.69 o
  -1   2  18      626.11      663.97    110.78 o
   0   2  18      301.77      214.42     85.15 o
   1   2  18      147.89      112.54     65.32 o
   2   2  18        4.72       58.05     67.60 o
   3   2  18       29.95       91.50     75.47 o
   4   2  18       55.23       37.62     41.05 o
   5   2  18      193.74      100.72     38.40 o
   6   2  18        2.54       74.28     41.55 o
 -12   3  18       16.16       72.14     47.13 o
 -11   3  18        2.79       61.49     29.71 o
 -10   3  18        1.20       48.81     44.36 o
  -9   3  18      684.91      593.04    158.50 o
  -8   3  18      153.11      199.24     73.71 o
  -5   3  18      401.60      352.78    159.49 o
  -4   3  18      242.92      193.53     60.82 o
  -3   3  18       25.50       12.27     49.93 o
  -2   3  18       16.73       -8.64     90.16 o
  -1   3  18      323.59      130.05     80.68 o
   0   3  18     1002.96      915.11    112.29 o
   1   3  18      778.91      613.78    130.65 o
   2   3  18     1833.52     2285.69    315.13 o
   3   3  18      165.67      133.73    137.00 o
   4   3  18       40.09       94.77     63.36 o
   5   3  18      347.86      121.22    154.10 o
   6   3  18        2.01       29.34     73.29 o
 -12   4  18      102.22       94.04     40.64 o
 -11   4  18       79.14       60.78     43.53 o
 -10   4  18       34.66      149.46     46.76 o
  -9   4  18      446.44      637.07     96.00 o
  -8   4  18      109.54      132.02     52.53 o
  -5   4  18     2115.74     2131.63    419.10 o
  -4   4  18      312.25      265.06     69.22 o
  -3   4  18      881.93      667.96    101.57 o
  -2   4  18     1365.42     1524.42    286.77 o
  -1   4  18      205.82      179.11     74.07 o
   0   4  18       61.20      -49.30     79.49 o
   1   4  18      795.07      803.08    133.93 o
   2   4  18      239.14      167.77     48.63 o
   3   4  18       86.65       88.50     81.87 o
   4   4  18        2.78       99.28     45.81 o
   5   4  18      124.36      136.34     53.52 o
   6   4  18       66.10       66.92     72.49 o
 -12   5  18       64.64       59.45     48.38 o
 -11   5  18       13.56       73.54     37.26 o
 -10   5  18      144.33      161.49    112.86 o
  -9   5  18       15.67       52.79     42.57 o
  -8   5  18     1762.34     1719.73    306.16 o
  -7   5  18     1027.02      964.78    285.89 o
  -6   5  18      136.36       14.30     51.35 o
  -5   5  18      141.00      112.38     45.51 o
  -4   5  18      339.38      395.01     76.25 o
  -3   5  18       13.36       78.44     38.95 o
  -2   5  18      859.79     1024.48    171.43 o
  -1   5  18       67.38      175.35     69.15 o
   0   5  18     1220.59     1557.60    269.60 o
   1   5  18      128.60      189.66    104.74 o
   2   5  18        5.11       36.05     89.20 o
   3   5  18      670.81      708.34    132.82 o
   4   5  18        0.57       19.93     28.44 o
   5   5  18       53.97       85.08     94.47 o
   6   5  18        7.72      113.59     88.98 o
 -12   6  18        0.06        8.58     74.65 o
 -11   6  18      151.03      124.01     53.43 o
 -10   6  18      129.41      151.31     66.00 o
  -9   6  18      124.60      104.98    119.56 o
  -8   6  18      102.38      189.34     59.26 o
  -7   6  18       98.04      126.50     53.63 o
  -6   6  18        0.25      135.88     59.10 o
  -5   6  18      423.28      177.42     65.92 o
  -4   6  18       16.16       27.88     55.63 o
  -3   6  18     4686.06     5277.06    754.92 o
  -2   6  18       93.19      107.55     79.88 o
  -1   6  18      487.08      512.37    129.14 o
   0   6  18       39.39       37.65     50.71 o
   1   6  18       91.49      -16.58    107.05 o
   2   6  18        5.08       94.52     72.27 o
   3   6  18        6.33      -46.03     98.05 o
   4   6  18        4.91      -59.51     83.45 o
 -11   7  18       23.46      114.81     65.08 o
 -10   7  18        6.73       60.08     53.37 o
  -9   7  18       13.72      169.45     43.91 o
  -8   7  18       38.74       90.09     40.12 o
  -7   7  18       30.16       84.49     61.08 o
  -6   7  18       95.21       99.43     60.97 o
  -5   7  18        7.57       72.61     49.82 o
  -4   7  18      236.27      202.45     58.71 o
  -3   7  18      664.74      577.74    213.00 o
  -2   7  18       59.15       51.55     94.29 o
  -1   7  18      287.69      225.02     91.60 o
   0   7  18       55.95      173.00    158.66 o
   1   7  18       96.99      297.88    120.37 o
   2   7  18      403.06      362.19    167.87 o
   3   7  18      392.73      381.36    195.25 o
   4   7  18      161.56      274.82    120.80 o
 -11   8  18       22.96      162.95     85.28 o
 -10   8  18       19.64      101.70     43.28 o
  -9   8  18       23.84      136.06    217.37 o
  -8   8  18       20.92      104.36     70.79 o
  -7   8  18       10.92       23.65     46.29 o
  -6   8  18      694.16      573.53     93.15 o
  -5   8  18      319.59      222.29     99.25 o
  -4   8  18      369.32      265.08    115.82 o
  -3   8  18      792.51      663.78    204.46 o
  -2   8  18     1501.86     1943.85    221.27 o
  -1   8  18      516.61      512.51    156.03 o
   0   8  18        0.06       80.71     96.47 o
   1   8  18        2.92       -1.76    109.17 o
   2   8  18       29.21      138.19     74.81 o
   3   8  18       15.49      134.45     93.73 o
 -10   9  18       39.64      107.41     71.08 o
  -9   9  18        1.56       71.13     44.60 o
  -8   9  18       71.35      115.83     38.74 o
  -7   9  18      197.54      198.53     82.56 o
  -5   9  18     1228.58     1227.16    152.45 o
  -4   9  18        7.03      165.52     62.91 o
  -3   9  18      394.08      635.67    144.67 o
  -2   9  18      112.37      179.60    107.83 o
  -1   9  18       36.65       43.56     79.89 o
   0   9  18       49.49      219.08     82.22 o
   1   9  18       71.03       81.69    140.89 o
   2   9  18      199.13      135.39     77.63 o
 -10  10  18        0.22       25.51     54.09 o
  -9  10  18       70.06       77.16     58.23 o
  -8  10  18       37.72      139.49    107.40 o
  -7  10  18      306.65      263.63    160.74 o
  -4  10  18      110.84      159.78     72.66 o
  -3  10  18        4.64       44.96     55.93 o
  -2  10  18       84.83       77.29     92.13 o
  -1  10  18       70.67      -36.98     80.28 o
   0  10  18      146.46      127.41     95.54 o
   1  10  18       21.21      179.42     78.86 o
   2  10  18        7.99      -32.66     93.83 o
  -9  11  18       23.10       93.17     38.23 o
  -8  11  18       19.60      118.23     54.66 o
  -7  11  18        0.15       80.84     58.87 o
  -3  11  18        0.35      194.17     99.38 o
  -1  11  18      405.02      363.17     83.15 o
   0  11  18      278.70      206.41    154.13 o
   1  11  18      155.56      126.84    150.94 o
  -8  12  18       13.19      151.34     61.02 o
  -3  12  18      180.87      318.75    248.52 o
  -2  12  18        8.20       50.99     58.92 o
  -1  12  18       92.47      117.68     54.39 o
   0  12  18      361.67      425.95    170.08 o
  -3  13  18       46.63       61.74     88.67 o
  -2  13  18      394.51      533.98    148.10 o
  -1  13  18       14.45      346.27    202.78 o
  -2  14  18       29.70       55.16     80.70 o
  -1  14  18      302.51      173.12    122.56 o
  -3   0  19      565.44      669.46    129.11 o
  -1   0  19      168.74      131.06     59.35 o
   1   0  19       33.50      158.89     68.38 o
   3   0  19      180.80      172.12     94.47 o
   5   0  19       34.93      -79.98     79.98 o
 -12   1  19        1.43       85.04     49.71 o
 -11   1  19       59.15       67.69     68.15 o
  -4   1  19       98.03      161.64    105.99 o
  -3   1  19       23.54       86.12     71.64 o
  -2   1  19      374.30      225.28    163.50 o
  -1   1  19      668.64      794.28    124.50 o
   0   1  19        6.11      178.64     69.00 o
   1   1  19       69.40       90.77     52.44 o
   2   1  19      832.23      768.40    133.48 o
   3   1  19       97.65      120.37     64.79 o
   4   1  19       84.73       86.09     36.51 o
   5   1  19      156.96      105.18     86.69 o
 -12   2  19       19.97       62.61     55.71 o
 -11   2  19       11.01       96.65     58.03 o
  -4   2  19     2269.00     2409.40    260.77 o
  -3   2  19       26.78       43.15     88.14 o
  -2   2  19     1162.91     1028.59    160.81 o
  -1   2  19      510.45      418.95    115.05 o
   0   2  19       24.60        8.19     49.40 o
   1   2  19     1109.80     1060.77    142.95 o
   2   2  19        3.35       60.55     65.06 o
   3   2  19      957.35      905.46    156.58 o
   4   2  19      179.72      196.20    128.90 o
   5   2  19       75.57       81.47     54.05 o
 -12   3  19        1.27      -69.10     72.22 o
 -11   3  19       33.34       78.28     64.30 o
 -10   3  19       14.95       47.79     48.23 o
  -5   3  19     1380.62     1388.13    214.68 o
  -4   3  19      100.72       64.32     57.01 o
  -3   3  19      328.30      103.55    124.62 o
  -2   3  19      100.12       37.77     50.27 o
  -1   3  19      268.98      261.86     90.09 o
   0   3  19      167.63      223.38     80.16 o
   1   3  19      127.83      144.86     44.57 o
   2   3  19       20.59      167.42    108.72 o
   3   3  19       65.96       72.58     80.86 o
   4   3  19       34.45      129.60     61.88 o
   5   3  19       33.46      153.63     72.21 o
 -12   4  19      160.35      246.36     91.95 o
 -11   4  19        2.35       79.01     74.58 o
 -10   4  19      119.30       43.01     82.55 o
  -5   4  19       55.77      107.24     61.13 o
  -4   4  19       57.63      -72.33     73.00 o
  -3   4  19      337.95      308.68    187.40 o
  -2   4  19       62.57       94.16     66.79 o
  -1   4  19       12.25       65.67     58.50 o
   0   4  19       11.58      -53.14     90.15 o
   1   4  19      269.97      329.42     99.71 o
   2   4  19       44.20       73.72     53.23 o
   3   4  19       59.14       31.74     74.34 o
   4   4  19        4.27       84.20     55.42 o
   5   4  19      237.73      151.75     90.09 o
 -11   5  19        0.36      237.71     76.09 o
 -10   5  19        3.64      -45.34     75.12 o
  -6   5  19      607.39      325.68     64.49 o
  -5   5  19      250.95      148.57     59.55 o
  -4   5  19      814.67      523.34    200.12 o
  -3   5  19       44.02       12.62     52.16 o
  -2   5  19       29.62      126.15     55.20 o
  -1   5  19      174.21      118.84    110.50 o
   0   5  19      194.01      180.78     88.92 o
   1   5  19     1354.59     1366.05    258.34 o
   2   5  19       49.31      157.28     83.74 o
   3   5  19        4.56      130.41     70.06 o
   4   5  19       60.87      165.26    103.98 o
   5   5  19       84.55       38.06     58.31 o
 -11   6  19        1.66       21.24     47.39 o
 -10   6  19       63.14      174.05    136.83 o
  -6   6  19      459.20      387.82    118.60 o
  -5   6  19        1.89       26.63     40.66 o
  -4   6  19       62.94      110.89     99.91 o
  -3   6  19      260.72      249.94    114.60 o
  -2   6  19     1315.00     1334.57    259.05 o
  -1   6  19     1328.44     1528.08    235.22 o
   0   6  19      754.72      962.20    277.24 o
   1   6  19        1.50       97.87     73.93 o
   2   6  19       94.94      236.82     74.11 o
   3   6  19       20.59       -6.11     87.89 o
 -11   7  19      247.79      108.14     96.26 o
 -10   7  19      144.10       86.07    140.76 o
  -6   7  19       62.21       26.80     42.58 o
  -5   7  19      438.29      440.18     87.44 o
  -4   7  19      693.65      713.03    205.69 o
  -3   7  19      394.74      262.59     98.99 o
  -2   7  19      440.56      458.23     67.72 o
  -1   7  19      224.17      205.08     76.22 o
   0   7  19      428.58      354.76    164.81 o
   1   7  19       41.23      -54.54    105.90 o
   2   7  19        3.06      143.05    124.88 o
 -10   8  19      100.41      164.59    107.70 o
  -5   8  19      448.34      367.57    116.42 o
  -4   8  19        2.48      138.58     78.91 o
  -3   8  19      281.32      191.92     58.57 o
  -2   8  19       44.27      128.17     92.02 o
  -1   8  19      124.03      126.25     75.77 o
   0   8  19     1024.03      865.45    304.59 o
   1   8  19        1.92      105.23     46.56 o
   2   8  19       95.29      113.44     77.22 o
  -5   9  19       31.30       25.14     47.37 o
  -4   9  19      394.40      390.02     86.44 o
  -3   9  19      117.76      243.78     81.44 o
  -2   9  19      888.57     1003.10    166.80 o
  -1   9  19       57.15       69.45    100.29 o
   0   9  19       94.22       62.61    111.86 o
   1   9  19        6.15      104.03    146.93 o
   2   9  19      283.20      165.43     61.47 o
  -4  10  19      157.50      153.82     66.67 o
  -3  10  19        0.41       78.61     91.55 o
  -2  10  19        1.36       70.42     59.61 o
  -1  10  19       25.42      190.23     89.15 o
   0  10  19      313.75      176.36    111.86 o
   1  10  19      256.17      243.17     86.92 o
  -4  11  19       15.73       40.32     42.42 o
  -3  11  19      368.79      487.78    186.53 o
  -2  11  19      154.90      120.36     91.08 o
  -1  11  19        0.49       67.94     98.41 o
   0  11  19        5.90      188.10    146.00 o
  -3  12  19        1.24       38.97    100.78 o
  -2  12  19      227.36      392.34     70.80 o
  -1  12  19        0.25      175.68    109.54 o
  -3  13  19        3.54      -48.57     56.12 o
  -2  13  19        1.56      177.96    102.07 o
  -2   0  20       47.37      224.37    127.71 o
   0   0  20        2.34       36.43     70.11 o
   2   0  20      141.39      149.52     98.15 o
   4   0  20      139.60      190.07    117.19 o
  -4   1  20       45.76       90.39     61.14 o
  -3   1  20        0.83       26.78     49.09 o
  -2   1  20      138.93      132.81     43.86 o
  -1   1  20      424.07      374.68     54.75 o
   0   1  20       25.07       72.60     63.31 o
   1   1  20      295.83      180.81     61.56 o
   2   1  20       33.49      152.50     83.11 o
   3   1  20       40.25       -0.92     33.67 o
   4   1  20        2.56      172.14     72.83 o
  -4   2  20      447.47      303.30     84.23 o
  -3   2  20      121.74      -58.79     75.70 o
  -2   2  20      182.60      278.36    115.87 o
  -1   2  20      127.83      117.91     46.21 o
   0   2  20      211.63      248.83     64.63 o
   1   2  20      212.28      212.85     55.05 o
   2   2  20      109.95      143.80     69.36 o
   3   2  20        1.57       97.16     46.21 o
   4   2  20      134.00       81.85    102.03 o
  -5   3  20      469.38      262.51    127.05 o
  -4   3  20     2647.83     2527.54    405.44 o
  -3   3  20       31.51      -16.24     70.94 o
  -2   3  20      196.38      222.46    107.88 o
  -1   3  20        5.50       80.22     68.94 o
   0   3  20       57.56        0.73     61.40 o
   1   3  20       37.44       19.06     34.34 o
   2   3  20      141.99       66.21     60.08 o
   3   3  20        8.90       34.40     51.41 o
  -5   4  20      120.44      100.81     77.11 o
  -4   4  20       27.80      172.90     82.94 o
  -3   4  20      528.68      511.31    116.84 o
  -2   4  20       21.30       94.21     53.09 o
  -1   4  20      228.25      137.44     51.14 o
   0   4  20      446.41      223.13    122.30 o
   1   4  20       10.63       67.24     81.82 o
   2   4  20       84.79       94.26     44.31 o
   3   4  20        1.64       82.68     56.77 o
   4   4  20        0.72       37.95     79.75 o
  -6   5  20      196.09      118.53     77.66 o
  -5   5  20        0.59       77.89     95.36 o
  -4   5  20       35.46       60.71     56.69 o
  -3   5  20      209.91      287.39     90.04 o
  -2   5  20        4.73       60.20     61.24 o
  -1   5  20       30.29      103.23     58.09 o
   0   5  20       69.44       61.97     69.16 o
   1   5  20      261.69      411.59    144.91 o
   2   5  20       65.10       21.75     52.97 o
  -6   6  20      378.69      276.46     87.28 o
  -5   6  20      133.69       89.94     82.93 o
  -4   6  20        0.74       54.74     29.25 o
  -3   6  20       69.86       31.62     47.09 o
  -2   6  20      733.30      618.44    134.77 o
  -1   6  20       16.19       85.56     43.13 o
   0   6  20      504.57      462.28    176.02 o
   1   6  20      131.11       -9.60     91.38 o
   2   6  20      143.98      -13.39    103.21 o
  -5   7  20      346.41      235.57    132.61 o
  -4   7  20      540.03      530.30    131.70 o
  -3   7  20      319.42      211.82     99.79 o
  -2   7  20      988.83      815.04    121.66 o
  -1   7  20      866.92      956.14    267.20 o
   0   7  20        9.41       10.98     79.75 o
   1   7  20      557.02      648.23    177.55 o
  -5   8  20      144.04       61.24     33.74 o
  -4   8  20       25.05       -9.52     59.85 o
  -3   8  20      532.41      484.60     74.13 o
  -2   8  20      246.35      226.25     64.53 o
  -1   8  20      223.05      285.39    160.56 o
   0   8  20       16.28       33.56     58.51 o
   1   8  20       35.23      200.91     73.97 o
  -5   9  20       65.52       55.74     43.42 o
  -4   9  20       56.98       15.82     52.54 o
  -3   9  20      217.82      204.02     66.87 o
  -2   9  20       43.07      142.71     57.53 o
  -1   9  20      313.49      362.14    192.42 o
   0   9  20        3.39       44.94    113.62 o
  -4  10  20      291.40      255.20     95.34 o
  -3  10  20     1181.96      889.27    210.12 o
  -2  10  20      428.96      657.45    154.92 o
  -1  10  20       26.72       46.17    128.53 o
  -4  11  20      143.47       82.90     50.79 o
  -3  11  20        5.23       81.06     88.85 o
  -2  11  20      481.26      668.59    196.74 o
  -3  12  20       83.74       -8.48     95.12 o
  -3   0  21      233.71      110.04     47.64 o
  -1   0  21        1.03      107.07     57.17 o
   1   0  21      154.72      212.22     92.78 o
  -2   1  21      142.36      123.75     53.01 o
  -1   1  21       11.22       88.23     40.02 o
   0   1  21       13.55       93.15     40.79 o
   1   1  21      149.96      188.59     56.59 o
   2   1  21       21.37      175.80     48.83 o
  -4   2  21      270.89      274.99     75.30 o
  -3   2  21      710.04      744.38    211.02 o
  -2   2  21       45.53       97.81     51.25 o
  -1   2  21      927.88     1026.74    160.96 o
   0   2  21        4.92       23.55     53.58 o
   1   2  21       18.87       71.55     56.05 o
   2   2  21      457.18      443.75    213.92 o
  -5   3  21      144.11       23.43     43.08 o
  -4   3  21       81.51      110.40     47.06 o
  -3   3  21       16.46       38.35     37.46 o
  -2   3  21       12.53       92.60     82.56 o
  -1   3  21        0.33       60.55     62.83 o
   0   3  21       40.70      255.18    105.41 o
   1   3  21        9.02       20.91     61.47 o
   2   3  21       10.06       75.87    108.01 o
  -5   4  21      242.75       65.23     59.15 o
  -4   4  21       11.36       75.57     69.57 o
  -3   4  21       53.33       28.94     46.18 o
  -2   4  21        2.41      -41.45     91.20 o
  -1   4  21      359.42      167.03    118.41 o
   0   4  21       22.82       36.60     51.94 o
   1   4  21      101.81       95.57    124.57 o
  -6   5  21      506.11      414.96    139.33 o
  -5   5  21      387.96      374.50    152.02 o
  -4   5  21       15.13       21.37     52.54 o
  -3   5  21       10.29       33.15     30.29 o
  -2   5  21       37.72      210.33     84.70 o
  -1   5  21      411.16      320.11    105.16 o
   0   5  21        0.53      169.82     92.23 o
   1   5  21      277.52       90.16     94.90 o
  -6   6  21      360.82      187.59     57.39 o
  -5   6  21        0.74      -31.43     56.73 o
  -4   6  21        5.07       21.98     27.05 o
  -3   6  21        4.52      127.73     64.29 o
  -2   6  21        0.71      143.28    151.86 o
  -1   6  21       65.26       78.18     55.66 o
   0   6  21      584.44      599.41    148.35 o
  -6   7  21      207.57      114.07     50.57 o
  -5   7  21       96.99       35.43     52.59 o
  -3   7  21       98.95       88.51     67.22 o
  -2   7  21       14.38       56.34     65.61 o
  -1   7  21      352.64      469.35    191.71 o
   0   7  21      187.69      176.95    118.94 o
  -5   8  21       55.28       49.15     49.26 o
  -4   8  21        7.75       26.10     46.88 o
  -3   8  21      268.20      184.88     98.61 o
  -2   8  21      353.30      262.07     80.49 o
  -1   8  21        2.62       14.03     71.07 o
  -5   9  21        6.09       87.80     31.37 o
  -4   9  21      257.28      224.86    110.71 o
  -3   9  21        8.21      120.86     52.56 o
  -2   9  21      243.99      394.40    160.22 o
  -4  10  21       67.99       27.40     65.08 o
  -3  10  21      206.92      238.66    116.17 o
  -2  10  21      228.50      313.06    136.00 o
  -3  11  21       18.58       70.33     98.83 o
  -2   0  22       75.28      153.46     96.15 o
   0   0  22        2.46      -24.51     88.71 o
  -3   1  22      253.71      260.21    120.93 o
  -2   1  22      264.44      280.63     70.99 o
  -1   1  22      166.73      104.47     78.06 o
   0   1  22      501.25      461.97    193.59 o
  -4   2  22        0.35       43.00     65.87 o
  -3   2  22        2.74      113.91     81.51 o
  -2   2  22       68.28       94.86     40.30 o
  -1   2  22      109.77       46.74     43.20 o
   0   2  22       88.79      127.04     85.33 o
  -4   3  22      301.41      180.78     92.94 o
  -3   3  22       15.83      -80.88     84.77 o
  -2   3  22      906.63      879.80    220.48 o
  -1   3  22      100.71      161.96    105.05 o
   0   3  22      200.65      168.21     87.45 o
  -5   4  22      323.23      218.53     43.35 o
  -4   4  22        0.89       53.14     50.01 o
  -3   4  22        0.52       44.99     94.21 o
  -2   4  22        0.20        4.56     56.97 o
  -1   4  22      405.99      513.48    109.07 o
  -5   5  22      154.09       44.08     66.19 o
  -4   5  22       57.29      -35.66     65.36 o
  -3   5  22      332.91      176.35    108.96 o
  -2   5  22       17.13      148.31    129.73 o
  -1   5  22       17.06      146.48     86.79 o
  -6   6  22      196.64      102.11     62.82 o
  -5   6  22        3.61       26.42     44.20 o
  -4   6  22       35.35       67.91     56.90 o
  -3   6  22       28.41       44.22     55.24 o
  -2   6  22       73.49       78.09     70.88 o
  -1   6  22        0.60       70.18     48.84 o
  -6   7  22        0.24      103.91     52.78 o
  -5   7  22      838.58      760.63    194.42 o
  -4   7  22      117.99       11.69     29.03 o
  -3   7  22      441.75      191.00    144.23 o
  -2   7  22       12.30       89.64     79.27 o
  -5   8  22        0.54       68.98     66.18 o
  -4   8  22      102.89      -10.36     61.17 o
  -3   8  22      314.66      185.81     81.02 o
  -4   9  22       15.31       48.36     66.48 o
  -3   9  22       27.43       63.89     49.85 o
  -4  10  22        4.91      145.00     73.44 o
  -3   1  23       84.49       85.94     63.91 o
  -2   1  23        1.22      217.91    101.96 o
  -4   2  23      630.11      752.23    196.19 o
  -3   2  23       95.89      110.48     76.28 o
  -2   2  23      355.92      482.34    136.55 o
  -4   3  23       21.78       -3.90     74.19 o
  -3   3  23        3.29       31.57     48.82 o
  -2   3  23       19.23        8.70     53.14 o
  -5   4  23      143.40      140.23     75.66 o
  -4   4  23      173.89       69.70     79.56 o
  -3   4  23      128.27       -6.43     82.33 o
  -5   5  23       43.09       61.77     54.94 o
  -4   5  23        2.57      102.73    112.46 o
  -3   5  23      116.84      135.44     90.38 o
  -6   6  23      589.78      584.03    123.99 o
  -5   6  23       44.45       77.23     42.38 o
  -4   6  23      416.61      247.25     84.09 o
  -5   7  23        3.47      103.89     64.39 o
  -4   7  23       56.90       -6.32     66.96 o
  -5   8  23        9.47      217.65     90.21 o
 
